# Supplementary material for: Validation of Blood Volume Fraction Quantification with 3D Gradient Echo Dynamic Contrast-Enhanced Magnetic Resonance Imaging in Porcine Skeletal Muscle
Source: PLoS One. 2017 Jan 31;12(1):e0170841. doi: 10.1371/journal.pone.0170841 (PMC5283669; doi:10.1371/journal.pone.0170841)
Supplement: S1 File — (XLSX) [file pone.0170841.s001.xlsx]

## Sheet: Tabelle1
			IHLS
		upper limb lateral	Contribution vascular area [%]	diameter der vessel [µm]	vessel per mm² (MVD)	mean inter capillary vessel distance [µm]	mean diffusion distance [µm]
		Pig Nr.21	0.62	5.09	232.963	67.96	33.98
		Pig Nr.22	0.869597	6.05901	237.08	66.9818	33.4909
		Pig Nr.23	0.760625	5.27744	243.817	69.0172	34.5086
		Pig Nr.24	0.916612	5.00408	360.086	55.7711	27.8856
		Pig Nr.25	0.580678	4.4748	283.437	66.9283	33.4642
		Pig Nr.26	0.549913	5.37082	186.129	75.9445	37.9723
		mean	0.716237	5.21269	257.252	67.1005	33.5502
		luminal diameter 4µm [%]	0.323108
		luminal diameter 5µm [%]	0.504857
		luminal diameter 6µm [%]	0.726994
		upper limb cranial	Contribution vascular area ([%]	diameter der vessel [µm]	vessel per mm² (MVD)	mean inter capillary vessel distance [µm]	mean diffusion distance [µm]
		Pig Nr.21	0.772691	6.19995	218.163	69.4486	34.7243
		Pig Nr.22	1.28334	7.80512	195.783	79.0383	39.5191
		Pig Nr.23	0.414386	3.6293	300.717	59.2596	29.6298
		Pig Nr.24	0.751764	5.09644	295.254	59.9661	29.983
		Pig Nr.25	0.244764	4.18654	143.485	91.7843	45.8922
		Pig Nr.26	0.699165	5.44375	222.847	73.2675	36.6338
		mean	0.694351	5.39352	229.375	72.1274	36.0637
		luminal diameter 4µm [%]	0.288095
		luminal diameter 5µm [%]	0.450148
		luminal diameter 6µm [%]	0.648213
		upper limb medial oberflächlich	Contribution vascular area ([%]	diameter der vessel [µm]	vessel per mm² (MVD)	mean inter capillary vessel distance [µm]	mean diffusion distance [µm]
		Pig Nr.21	0.7	5.33996	248.11	68.15	34.0732
		Pig Nr.22	1.1709	4.98082	440.297	49.4132	24.7066
		Pig Nr.23	0.519014	4.5902	225.708	71.5001	35.7501
		Pig Nr.24	0.939744	5.68994	275.255	62.1768	31.0884
		Pig Nr.25	0.689184	4.6054	280.946	65.9626	32.9813
		Pig Nr.26	1.84984	6.25731	450.85	47.7101	23.8551
		mean	0.978113	5.24394	320.194	60.8188	30.4091
		luminal diameter 4µm [%]	0.402164
		luminal diameter 5µm [%]	0.628381
		luminal diameter 6µm [%]	0.904869
		upper limb medial tief	Contribution vascular area ([%]	diameter der vessel [µm]	vessel per mm² (MVD)	mean inter capillary vessel distance [µm]	mean diffusion distance [µm]
		Pig Nr.21	1.16297	6.04169	331.851	57.8602	28.9301
		Pig Nr.22	1.388	5.17759	468.464	47.0722	23.5361
		Pig Nr.23	0.913182	3.87497	515.994	46.2921	23.146
		Pig Nr.24	1.2598	5.80322	327.739	67.0568	33.5284
		Pig Nr.25	0.77	4.92	260.145	69.06	34.53
		Pig Nr.26	1.64	5.59	476.213	46.71	23.35
		mean	1.18899	5.23458	396.734	55.6752	27.8368
		luminal diameter 4µm [%]	0.498298
		luminal diameter 5µm [%]	0.778591
		luminal diameter 6µm [%]	1.12117
		lower limb	Contribution vascular area ([%]	diameter der vessel [µm]	vessel per mm² (MVD)	mean inter capillary vessel distance [µm]	mean diffusion distance [µm]
		Pig Nr.21	1.71389	4.64984	763.525	50.6349	25.3175
		Pig Nr.22	0.845325	4.55244	309.971	58.5769	29.2884
		Pig Nr.23	0.788979	5.12807	248.263	68.6932	34.3466
		Pig Nr.24	1.34	5.34	342.07	56.51	28.26
		Pig Nr.25	0.53	4.05	305.183	62.09	31.04
		Pig Nr.26	1.17	6.04	303.165	59.43	29.71
		mean	1.0647	4.96006	378.696	59.3225	29.6604
		luminal diameter 4µm [%]	0.475642
		luminal diameter 5µm [%]	0.743191
		luminal diameter 6µm [%]	1.07019
			Contribution vascular area [%]	diameter der vessel [µm]	vessel per mm² (MVD)	mean inter capillary vessel distance [µm]	mean diffusion distance [µm]
		vb mean values in the muscles of the Pigs 21-26	0.928479	5.20896	316.45	63.0089	31.504
		mean values corrected (Addition 20% collapse)	1.11417	6.25075	379.74	75.6107	37.8053
