# Supplementary material for: Validation of Blood Volume Fraction Quantification with 3D Gradient Echo Dynamic Contrast-Enhanced Magnetic Resonance Imaging in Porcine Skeletal Muscle
Source: PLoS One. 2017 Jan 31;12(1):e0170841. doi: 10.1371/journal.pone.0170841 (PMC5283669; doi:10.1371/journal.pone.0170841)
Supplement: S2 File — The files contain the time points and the relaxation rate changes of the AIF and the five skeletal muscle regions of the pigs hind limb. (ZIP) [file pone.0170841.s002.zip]

Archive with 36 entries (36 files):
- S2_Files/SE1_Dotarem_AIF.ods
- S2_Files/SE1_Dotarem_tissue.ods
- S2_Files/SE1_Vasovist_AIF.ods
- S2_Files/SE1_Vasovist_tissue.ods
- S2_Files/SE2_Dotarem_AIF.ods
- S2_Files/SE2_Dotarem_tissue.ods
- S2_Files/SE2_Vasovist_AIF.ods
- S2_Files/SE2_Vasovist_tissue.ods
- S2_Files/SE3_Dotarem_AIF.ods
- S2_Files/SE3_Dotarem_tissue.ods
- S2_Files/SE3_Vasovist_AIF.ods
- S2_Files/SE3_Vasovist_tissue.ods
- S2_Files/SE4_Dotarem_AIF.ods
- S2_Files/SE4_Dotarem_tissue.ods
- S2_Files/SE4_Vasovist_AIF.ods
- S2_Files/SE4_Vasovist_tissue.ods
- S2_Files/SE5_Dotarem_AIF.ods
- S2_Files/SE5_Dotarem_tissue.ods
- S2_Files/SE5_Vasovist_AIF.ods
- S2_Files/SE5_Vasovist_tissue.ods
- S2_Files/SE6_Dotarem_AIF.ods
- S2_Files/SE6_Dotarem_tissue.ods
- S2_Files/SE6_Vasovist_AIF.ods
- S2_Files/SE6_Vasovist_tissue.ods
- S2_Files/SE7_Dotarem_AIF.ods
- S2_Files/SE7_Dotarem_tissue.ods
- S2_Files/SE7_Vasovist_AIF.ods
- S2_Files/SE7_Vasovist_tissue.ods
- S2_Files/SE8_Dotarem_AIF.ods
- S2_Files/SE8_Dotarem_tissue.ods
- S2_Files/SE8_Vasovist_AIF.ods
- S2_Files/SE8_Vasovist_tissue.ods
- S2_Files/SE9_Dotarem_AIF.ods
- S2_Files/SE9_Dotarem_tissue.ods
- S2_Files/SE9_Vasovist_AIF.ods
- S2_Files/SE9_Vasovist_tissue.ods
