# Supplementary material for: Validation of Blood Volume Fraction Quantification with 3D Gradient Echo Dynamic Contrast-Enhanced Magnetic Resonance Imaging in Porcine Skeletal Muscle
Source: PLoS One. 2017 Jan 31;12(1):e0170841. doi: 10.1371/journal.pone.0170841 (PMC5283669; doi:10.1371/journal.pone.0170841)
Supplement: S2 File — The files contain the time points and the relaxation rate changes of the AIF and the five skeletal muscle regions of the pigs hind limb. (ZIP) [file pone.0170841.s002.zip › S2_Files/SE1_Dotarem_AIF.ods]

## Sheet: SE9_Dota_AIF
Time	Relaxation Rate Change in Aorta
0	0.221776
4.01562	0.121586
5.5	-0.0335168
6.98438	-0.0181456
8.46875	-0.28393
9.95312	0.000180349
11.4375	-0.291896
12.9219	0.252225
14.4062	0.256873
15.8906	0.290174
17.375	1.40482
18.8594	8.90637
20.3516	24.1214
21.8281	38.1375
23.3125	46.6516
24.7969	46.7502
26.2891	34.0403
27.7734	22.9332
29.2578	14.4917
30.7422	10.7506
32.2266	8.25941
33.7109	8.98154
35.1953	10.3846
36.6797	13.4029
38.1641	15.2267
39.6484	16.844
41.1328	16.0542
42.6172	15.3357
44.1094	13.6803
45.5938	12.7671
47.0781	11.2733
48.5625	10.4573
50.0469	9.78869
51.5312	9.73845
53.0156	8.9832
54.5	8.79413
55.9844	8.11048
57.4688	9.04401
58.9531	9.03971
60.4375	8.66275
61.9219	8.37898
63.4062	8.44133
64.8906	7.4305
66.375	7.07339
67.8594	7.12718
69.3516	7.24485
70.8359	6.91936
72.3203	6.00028
73.8047	6.28208
75.2891	6.52314
76.7734	7.16085
78.2578	7.01907
79.7422	6.66077
81.2266	6.71815
82.7109	5.94865
84.1953	6.51138
85.6797	5.90788
87.1719	6.63443
88.6562	6.26222
90.1406	6.15261
91.625	5.73948
93.1094	5.02466
94.5938	5.39598
96.0781	5.45998
97.5625	5.84117
99.0469	5.58027
100.531	5.52908
102.016	5.23297
103.5	5.16345
104.984	5.19352
106.469	5.64804
107.953	5.86499
109.438	5.65343
110.922	4.89768
112.414	5.18295
113.898	5.33447
115.383	5.55079
116.867	4.89936
118.352	5.21693
119.836	4.77815
121.32	4.82426
122.805	4.72051
124.289	5.47552
125.773	5.74893
127.258	5.66085
128.742	5.26203
130.234	5.26008
131.719	5.07854
133.195	5.41528
134.68	5.00571
136.172	4.8501
137.656	4.72154
139.141	4.99042
140.625	4.89483
142.109	5.1785
143.594	5.4379
145.078	5.26998
146.562	4.7628
148.047	5.30449
149.531	4.73869
197.82	3.64162
201.891	4.3474
204.938	4.66129
207.992	4.15399
211.039	3.8855
214.094	4.39052
217.141	4.99162
220.195	4.84825
223.242	4.65385
226.297	4.04428
229.344	3.85573
232.391	3.98464
235.445	4.04141
238.492	4.81389
241.547	3.72319
244.594	3.93634
247.648	4.45311
250.695	4.47916
253.75	4.21099
256.797	3.59611
259.852	3.65662
262.898	3.1907
265.953	3.99395
269	4.43186
272.047	3.74815
275.102	3.55023
278.148	3.6829
281.203	4.4406
284.25	4.59194
287.305	4.40828
290.352	4.55711
293.406	3.71285
296.453	3.28202
299.508	3.14922
302.555	3.43931
305.609	3.40881
308.656	3.73031
311.703	3.37658
314.758	3.49998
317.805	3.93945
320.859	4.1417
323.906	3.40019
326.961	3.03836
330.008	3.21465
333.062	3.71538
336.109	3.43134
339.164	2.98769
342.211	2.80966
345.258	4.28577
348.312	3.25701
351.359	4.34767
354.414	4.17464
357.461	3.65004
360.516	3.39096
363.562	3.14387
366.617	2.9811
369.664	3.94853
372.719	3.21719
375.766	2.86992
378.82	3.76737
381.867	3.80771
384.922	3.20409
387.969	2.96041
391.016	3.55544
394.07	3.17832
397.117	3.35596
400.172	3.34665
403.219	3.54153
406.273	2.8846
409.32	2.57282
412.375	3.06603
415.422	3.23572
418.477	3.14522
421.523	2.96339
424.57	3.38717
427.625	3.4172
430.672	3.06644
433.727	3.9183
436.773	3.10378
439.828	3.17865
442.875	2.83612
445.93	3.08533
448.977	3.49791
452.031	2.79419
455.078	3.71637
458.133	3.73764
461.18	2.71116
464.234	2.80741
467.281	3.63319
470.328	3.06081
473.383	2.83682
476.43	3.08768
479.484	3.52123
482.531	3.41999
485.586	2.70818
488.633	3.49873
491.688	2.45505
494.734	2.91562
497.789	2.62552
500.836	3.72759
503.883	2.25032
506.938	2.64713
509.984	3.07243
513.039	2.54036
516.086	2.94124
519.141	3.30424
522.188	3.11703
525.242	2.46252
528.289	2.91269
531.344	3.09308
534.391	2.86764
537.445	3.16389
540.492	3.30986
543.547	3.3159
546.594	2.51756
549.641	2.78518
552.695	2.69464
555.742	2.79774
558.797	2.81791
561.844	3.05571
564.898	3.03743
567.945	1.99323
571	2.95327
574.047	2.53509
577.102	2.61866
580.148	2.88595
583.195	3.14201
586.25	3.206
589.297	2.49688
592.352	2.28022
595.398	2.76338
598.453	2.47744
601.5	3.30541
604.555	3.15264
607.602	2.16856
610.656	2.2436
613.703	3.13749
616.758	2.44937
619.805	2.80273
622.859	2.68781
625.906	2.27052
628.953	2.94004
632.008	2.2159
635.055	2.51225
638.109	2.80302
641.156	2.01755
644.211	2.76957
647.258	2.31652
650.312	2.40633
653.359	2.79088
656.414	3.35468
659.461	1.86799
662.508	1.84861
665.562	2.675
668.609	2.61544
671.664	2.55504
674.711	3.09968
677.766	2.35417
680.812	2.24283
683.867	2.65404
686.914	2.98522
689.969	2.37533
693.016	2.88232
696.07	3.14744
699.117	2.00735
702.172	2.29697
705.219	2.55337
708.266	2.01209
711.32	2.48291
714.367	2.27671
717.422	2.66631
720.469	2.66379
723.523	2.15329
726.57	2.77669
729.625	2.3779
732.672	1.63338
735.727	3.04419
738.773	1.8918
741.82	2.32138
744.875	2.84215
747.922	3.00742
750.977	2.29098
754.023	2.39662
757.078	2.60621
760.125	2.60653
763.18	2.45753
766.227	3.07084
769.281	2.32673
772.328	2.56182
775.383	2.2341
778.43	2.72365
781.484	2.96155
784.531	2.14579
787.578	2.2926
790.633	1.96531
793.68	2.54481
796.734	3.1481
799.781	1.90539
802.836	2.49985
805.883	2.18514
808.938	1.95909
811.984	2.73715
815.039	2.76125
818.086	2.16489
821.133	2.44777
824.188	2.15952
827.234	2.10976
830.289	2.9817
833.336	2.54294
836.391	1.9405
839.438	2.66536
842.492	2.07884
845.539	2.0224
848.594	2.72963
851.641	2.15773
854.695	1.94537
857.742	2.79698
860.797	2.3427
863.844	2.4711
866.891	2.72795
869.945	1.94456
872.992	1.55935
876.047	2.36852
879.094	2.0046
882.148	2.32272
885.195	2.18733
888.25	1.68628
891.297	2.63532
894.352	2.24859
897.398	2.33855
900.445	1.7976
903.5	2.55653
906.547	2.00343
909.602	2.23777
912.648	2.6372
915.703	1.70665
918.75	2.30055
921.805	2.48405
924.852	1.77789
927.906	2.39363
930.953	1.79335
934.008	2.33864
937.055	2.08999
940.109	2.57601
943.156	2.72526
946.203	1.38335
949.258	2.46838
952.305	1.90381
955.359	2.33215
958.406	2.33619
