# Supplementary material for: Validation of Blood Volume Fraction Quantification with 3D Gradient Echo Dynamic Contrast-Enhanced Magnetic Resonance Imaging in Porcine Skeletal Muscle
Source: PLoS One. 2017 Jan 31;12(1):e0170841. doi: 10.1371/journal.pone.0170841 (PMC5283669; doi:10.1371/journal.pone.0170841)
Supplement: S2 File — The files contain the time points and the relaxation rate changes of the AIF and the five skeletal muscle regions of the pigs hind limb. (ZIP) [file pone.0170841.s002.zip › S2_Files/SE1_Dotarem_tissue.ods]

## Sheet: SE9_Dota_Gewebe_Matrix
Time	Relaxation Rate Changes
	Med UL	Cran UL	Lat UL	Lower Limb	Pelvis
0	0.00624506	0.00644464	0.00522398	0.00155847	0.0340138
4.01562	-0.00557932	-0.00777039	-0.0117199	-0.0115217	-0.0180686
5.5	-0.00384343	-0.00326862	0.000651812	-0.00127715	0.00403031
6.98438	0.0025535	-0.00303857	0.0021725	0.0035249	-0.0194855
8.46875	0.00124379	0.00819368	0.00393007	0.00804226	0.0007374
9.95312	0.00198387	-0.0024404	-0.00435578	-1.86552E-05	0.0131238
11.4375	0.00641653	0.00466249	0.00223355	0.00603955	-0.00482113
12.9219	0.000156882	0.00110672	-0.000734739	-0.00716115	-0.0157893
14.4062	0.00268798	0.00439054	0.0138017	-0.00749939	-0.0210792
15.8906	-0.00949456	-0.00728877	-0.0039813	-0.00494571	-0.017799
17.375	0.000812275	0.00350608	0.00442928	0.00411846	-0.0229973
18.8594	0.0166268	0.00810909	0.000926791	-0.0015632	0.0301655
20.3516	0.0312656	0.0212505	0.00314797	0.00935699	0.0256862
21.8281	0.0920571	0.0522964	0.0170318	0.0343374	0.110679
23.3125	0.12552	0.0690947	0.0314742	0.0490879	0.155484
24.7969	0.174805	0.0920124	0.0684072	0.090593	0.167123
26.2891	0.223042	0.112545	0.085529	0.128825	0.213655
27.7734	0.237536	0.109645	0.0813882	0.1176	0.258693
29.2578	0.238701	0.104537	0.0733648	0.122193	0.287481
30.7422	0.236365	0.09673	0.071199	0.115903	0.311662
32.2266	0.248451	0.108753	0.070387	0.127784	0.262869
33.7109	0.241677	0.120359	0.063564	0.113247	0.221368
35.1953	0.24675	0.120657	0.0609469	0.125461	0.253795
36.6797	0.243978	0.128973	0.0714389	0.121432	0.220303
38.1641	0.252626	0.131303	0.0646275	0.120664	0.22335
39.6484	0.249476	0.132796	0.0737	0.131467	0.230568
41.1328	0.265935	0.143609	0.0799245	0.137617	0.282485
42.6172	0.261467	0.142063	0.078345	0.133315	0.289642
44.1094	0.266052	0.143751	0.0735677	0.136758	0.285996
45.5938	0.262976	0.14141	0.0777325	0.139027	0.27544
47.0781	0.287142	0.153361	0.0939205	0.142192	0.291236
48.5625	0.264988	0.147251	0.0825475	0.135257	0.322662
50.0469	0.262918	0.140507	0.0727039	0.132331	0.280109
51.5312	0.25717	0.143609	0.0749986	0.131699	0.273728
53.0156	0.27834	0.155065	0.0834812	0.145977	0.276698
54.5	0.265354	0.154379	0.0865211	0.139231	0.246643
55.9844	0.284436	0.165702	0.0877733	0.157433	0.27764
57.4688	0.260509	0.157278	0.0876465	0.14747	0.261866
58.9531	0.289995	0.166251	0.0848941	0.15956	0.302568
60.4375	0.265795	0.157174	0.0833483	0.15396	0.283757
61.9219	0.293083	0.168449	0.0869456	0.154421	0.302863
63.4062	0.270562	0.162467	0.0829605	0.150385	0.295296
64.8906	0.299252	0.174294	0.0992458	0.155107	0.303156
66.375	0.26498	0.154942	0.0874586	0.145178	0.314022
67.8594	0.281041	0.162668	0.07386	0.145895	0.294471
69.3516	0.267893	0.162133	0.0658903	0.147344	0.293145
70.8359	0.295206	0.170407	0.0991662	0.162658	0.30642
72.3203	0.282757	0.177492	0.0908063	0.159845	0.338667
73.8047	0.3038	0.188455	0.0920181	0.158132	0.297469
75.2891	0.278124	0.164821	0.0876217	0.154806	0.356623
76.7734	0.305118	0.177036	0.0923965	0.167174	0.280514
78.2578	0.307443	0.193807	0.106666	0.173343	0.295784
79.7422	0.303512	0.180656	0.0925334	0.166478	0.275255
81.2266	0.308345	0.203578	0.115656	0.183699	0.248116
82.7109	0.296521	0.179358	0.0912679	0.14621	0.277867
84.1953	0.271006	0.178968	0.108697	0.162169	0.275908
85.6797	0.323866	0.194166	0.104422	0.171709	0.308107
87.1719	0.290473	0.18495	0.10089	0.165132	0.303993
88.6562	0.293617	0.173158	0.0818159	0.152538	0.279663
90.1406	0.274395	0.165198	0.0724724	0.15257	0.306848
91.625	0.315651	0.191319	0.104058	0.180276	0.303615
93.1094	0.288014	0.183835	0.085969	0.161722	0.282199
94.5938	0.332695	0.207951	0.104148	0.179828	0.312198
96.0781	0.293097	0.182269	0.0913629	0.172754	0.288036
97.5625	0.318212	0.193688	0.0959384	0.171374	0.290143
99.0469	0.296518	0.185105	0.0951773	0.161309	0.295508
100.531	0.305293	0.174134	0.0802309	0.156592	0.249555
102.016	0.298177	0.189783	0.0981635	0.16735	0.25585
103.5	0.32539	0.187347	0.097123	0.168909	0.286151
104.984	0.309749	0.194273	0.0980339	0.176621	0.31732
106.469	0.307056	0.182699	0.0715496	0.174942	0.283784
107.953	0.307311	0.186735	0.0980597	0.17354	0.352624
109.438	0.320865	0.19314	0.0925859	0.171537	0.355981
110.922	0.30944	0.198222	0.101479	0.177899	0.336181
112.414	0.314458	0.195304	0.0980266	0.163013	0.325936
113.898	0.324181	0.199958	0.096392	0.182605	0.342687
115.383	0.324838	0.197028	0.102169	0.172735	0.339525
116.867	0.308676	0.194463	0.0971474	0.167477	0.32972
118.352	0.333659	0.201636	0.102435	0.184602	0.297803
119.836	0.300649	0.188741	0.0860815	0.164545	0.280046
121.32	0.324487	0.197036	0.106415	0.168676	0.272502
122.805	0.32085	0.200835	0.100768	0.180737	0.287768
124.289	0.315103	0.189054	0.0888745	0.167568	0.262479
125.773	0.319903	0.192815	0.0972263	0.173558	0.280898
127.258	0.330236	0.19132	0.100109	0.174401	0.282498
128.742	0.326872	0.206797	0.10878	0.189159	0.290016
130.234	0.328354	0.20146	0.106248	0.172294	0.294914
131.719	0.341549	0.209489	0.106357	0.190991	0.355899
133.195	0.342472	0.205594	0.108075	0.186664	0.299592
134.68	0.331306	0.208051	0.106085	0.182255	0.280259
136.172	0.324698	0.201651	0.0951353	0.18167	0.260749
137.656	0.317098	0.201161	0.0967533	0.172719	0.2753
139.141	0.33013	0.204508	0.107276	0.182791	0.296767
140.625	0.353275	0.222556	0.117062	0.199518	0.311994
142.109	0.31339	0.200677	0.095843	0.17586	0.32374
143.594	0.326349	0.20466	0.105844	0.182703	0.296091
145.078	0.334883	0.202643	0.103769	0.18731	0.28228
146.562	0.336314	0.226264	0.112019	0.185731	0.261913
148.047	0.339786	0.209968	0.101659	0.19048	0.30383
149.531	0.335437	0.214692	0.104979	0.192903	0.30674
197.82	0.431854	0.391428	0.24043	0.350551	0.497541
201.891	0.410162	0.375528	0.227979	0.34582	0.525215
204.938	0.427103	0.387435	0.240069	0.354495	0.496577
207.992	0.450137	0.404782	0.247384	0.36303	0.474334
211.039	0.449006	0.40401	0.240174	0.370855	0.58297
214.094	0.441853	0.39438	0.235588	0.364385	0.505406
217.141	0.448394	0.40354	0.240529	0.365996	0.472522
220.195	0.443237	0.389834	0.241388	0.361605	0.499364
223.242	0.444872	0.397588	0.230442	0.362067	0.537222
226.297	0.435473	0.387658	0.237068	0.347384	0.521539
229.344	0.467339	0.408306	0.253267	0.370815	0.488951
232.391	0.471985	0.419307	0.260576	0.378676	0.524445
235.445	0.439172	0.397543	0.222565	0.374909	0.52947
238.492	0.439655	0.389911	0.241495	0.350627	0.516266
241.547	0.441235	0.390034	0.24349	0.363411	0.49184
244.594	0.443389	0.393959	0.239726	0.358182	0.489443
247.648	0.452818	0.400664	0.23326	0.358459	0.439146
250.695	0.446843	0.393105	0.243341	0.360445	0.494085
253.75	0.442212	0.396747	0.238613	0.359217	0.496337
256.797	0.434222	0.390327	0.235518	0.359809	0.492555
259.852	0.449476	0.398002	0.260285	0.361894	0.498785
262.898	0.417112	0.382422	0.22322	0.349272	0.512472
265.953	0.436355	0.397895	0.247737	0.358343	0.509141
269	0.423996	0.367144	0.226468	0.349147	0.546373
272.047	0.446576	0.408526	0.24605	0.364036	0.514596
275.102	0.440442	0.406792	0.247334	0.365347	0.528074
278.148	0.455041	0.411891	0.244409	0.379978	0.524405
281.203	0.442206	0.3952	0.23581	0.373244	0.495451
284.25	0.45549	0.406402	0.240791	0.372134	0.449818
287.305	0.450899	0.399094	0.248769	0.370662	0.513462
290.352	0.453396	0.402623	0.233355	0.36968	0.53912
293.406	0.445904	0.394866	0.238744	0.356198	0.488518
296.453	0.479171	0.414373	0.255873	0.378646	0.5025
299.508	0.453181	0.401077	0.237502	0.364265	0.532022
302.555	0.442103	0.391365	0.22959	0.359305	0.439978
305.609	0.442843	0.385072	0.224437	0.363435	0.477417
308.656	0.47175	0.407447	0.251021	0.373642	0.483227
311.703	0.453101	0.392216	0.236554	0.364749	0.477081
314.758	0.464812	0.40074	0.226598	0.367338	0.509229
317.805	0.451119	0.394422	0.238061	0.363257	0.46325
320.859	0.449757	0.396954	0.240217	0.367162	0.475213
323.906	0.445563	0.391797	0.24474	0.361305	0.501526
326.961	0.461609	0.401456	0.246671	0.364937	0.519022
330.008	0.435216	0.38926	0.234324	0.360936	0.452103
333.062	0.443767	0.389707	0.245427	0.35585	0.452221
336.109	0.450309	0.409651	0.240862	0.372659	0.501544
339.164	0.425296	0.380414	0.23478	0.354897	0.420044
342.211	0.441223	0.398246	0.240566	0.367503	0.543643
345.258	0.414115	0.387236	0.240995	0.356696	0.464803
348.312	0.438091	0.391924	0.233967	0.371446	0.415899
351.359	0.445594	0.403365	0.248843	0.370463	0.461511
354.414	0.44586	0.399647	0.240068	0.374384	0.515162
357.461	0.428518	0.387077	0.235036	0.346109	0.476745
360.516	0.457988	0.403508	0.250863	0.363158	0.432143
363.562	0.474039	0.413954	0.264651	0.381774	0.489327
366.617	0.449927	0.399973	0.232114	0.363411	0.495607
369.664	0.457571	0.394921	0.242863	0.36276	0.445495
372.719	0.464292	0.41424	0.243493	0.372873	0.48441
375.766	0.476116	0.409407	0.238583	0.384044	0.51253
378.82	0.456228	0.406954	0.231832	0.375153	0.47166
381.867	0.464292	0.401134	0.243635	0.37506	0.516685
384.922	0.447506	0.389562	0.238982	0.353543	0.435763
387.969	0.463973	0.410478	0.243499	0.363243	0.513088
391.016	0.456578	0.397097	0.233647	0.368995	0.498779
394.07	0.464125	0.40503	0.242473	0.372076	0.50621
397.117	0.451323	0.397947	0.243933	0.37279	0.474361
400.172	0.451191	0.393235	0.236321	0.35813	0.433622
403.219	0.447527	0.397288	0.238074	0.367993	0.472055
406.273	0.450177	0.392442	0.244958	0.36164	0.48725
409.32	0.450477	0.397375	0.248539	0.365401	0.495309
412.375	0.428567	0.383688	0.230261	0.352904	0.427927
415.422	0.44155	0.38774	0.229107	0.351735	0.429884
418.477	0.441699	0.395272	0.23892	0.361598	0.497629
421.523	0.463618	0.424402	0.26052	0.387642	0.446205
424.57	0.426565	0.377257	0.223231	0.357763	0.438098
427.625	0.430297	0.385335	0.237795	0.357691	0.483925
430.672	0.431789	0.387181	0.233684	0.358678	0.419453
433.727	0.445669	0.388291	0.238544	0.365677	0.464216
436.773	0.451112	0.40198	0.243092	0.377704	0.433717
439.828	0.441764	0.390633	0.229081	0.364158	0.398273
442.875	0.479209	0.413701	0.250349	0.381784	0.451839
445.93	0.438997	0.383925	0.225843	0.358423	0.433835
448.977	0.462192	0.409494	0.245235	0.375211	0.433961
452.031	0.472175	0.407872	0.231696	0.379988	0.498972
455.078	0.457159	0.394956	0.231784	0.370377	0.421266
458.133	0.452605	0.398774	0.236294	0.369386	0.478234
461.18	0.457453	0.3953	0.238639	0.354179	0.463636
464.234	0.461956	0.405819	0.24449	0.363722	0.493475
467.281	0.451232	0.383058	0.235713	0.368236	0.389656
470.328	0.445884	0.392162	0.226475	0.353755	0.445389
473.383	0.466267	0.398798	0.234933	0.371711	0.485404
476.43	0.453728	0.401064	0.240678	0.372447	0.421521
479.484	0.450869	0.391434	0.236668	0.364754	0.435963
482.531	0.443696	0.389321	0.232998	0.36278	0.467358
485.586	0.428992	0.378485	0.237766	0.353028	0.407948
488.633	0.432016	0.373525	0.225541	0.34776	0.427916
491.688	0.435655	0.388501	0.246505	0.363011	0.395849
494.734	0.42101	0.372364	0.232417	0.358484	0.460158
497.789	0.43917	0.379455	0.22692	0.359886	0.479505
500.836	0.432631	0.383518	0.253138	0.349806	0.462422
503.883	0.430366	0.366657	0.232375	0.350271	0.470485
506.938	0.425072	0.369446	0.227667	0.36053	0.432252
509.984	0.445875	0.381343	0.244515	0.374818	0.471406
513.039	0.442203	0.392121	0.243453	0.367802	0.471541
516.086	0.458375	0.395716	0.232128	0.376484	0.445051
519.141	0.445058	0.391093	0.235785	0.360668	0.3927
522.188	0.431593	0.374134	0.22073	0.357894	0.423943
525.242	0.462458	0.400769	0.255276	0.375888	0.493534
528.289	0.429756	0.375872	0.21869	0.352053	0.375835
531.344	0.446895	0.386493	0.239787	0.369471	0.44722
534.391	0.455398	0.401985	0.239105	0.371878	0.449183
537.445	0.449407	0.390581	0.239475	0.372733	0.447522
540.492	0.453283	0.393903	0.234197	0.368685	0.413784
543.547	0.439175	0.384016	0.225899	0.351623	0.472553
546.594	0.449742	0.387121	0.23354	0.359825	0.43429
549.641	0.416991	0.368087	0.22326	0.346175	0.365142
552.695	0.44568	0.385772	0.234884	0.361751	0.434867
555.742	0.438126	0.384575	0.232731	0.360872	0.430796
558.797	0.440467	0.382241	0.235104	0.365253	0.381807
561.844	0.434584	0.377944	0.225141	0.359269	0.409262
564.898	0.428566	0.384769	0.22959	0.358847	0.397207
567.945	0.434031	0.387538	0.240751	0.362715	0.433722
571	0.433672	0.376575	0.235758	0.349107	0.350558
574.047	0.426089	0.374339	0.224522	0.34882	0.409846
577.102	0.458263	0.409333	0.253328	0.389057	0.496814
580.148	0.400383	0.355506	0.220581	0.341075	0.386431
583.195	0.419951	0.374669	0.226691	0.354235	0.417485
586.25	0.444039	0.396845	0.243496	0.375914	0.448246
589.297	0.425382	0.380406	0.237724	0.338681	0.437603
592.352	0.452257	0.390838	0.244245	0.368127	0.469603
595.398	0.419733	0.372438	0.217115	0.351981	0.385978
598.453	0.439028	0.394503	0.2388	0.365096	0.44028
601.5	0.44073	0.392531	0.229772	0.370458	0.420426
604.555	0.440963	0.386969	0.233046	0.364769	0.465803
607.602	0.441966	0.384904	0.23695	0.350225	0.400812
610.656	0.428883	0.379486	0.22433	0.351404	0.449091
613.703	0.440599	0.382578	0.230836	0.359171	0.429936
616.758	0.44968	0.39495	0.232578	0.369049	0.461344
619.805	0.453106	0.393129	0.228226	0.365072	0.413889
622.859	0.414828	0.359171	0.223077	0.333448	0.470803
625.906	0.427189	0.380412	0.215944	0.372811	0.414827
628.953	0.436789	0.376028	0.238946	0.358677	0.455872
632.008	0.424396	0.373031	0.225941	0.354637	0.398461
635.055	0.432138	0.375707	0.224783	0.356553	0.429128
638.109	0.435823	0.379675	0.230424	0.353588	0.402673
641.156	0.437033	0.379433	0.233914	0.352019	0.440602
644.211	0.42187	0.368551	0.219173	0.341999	0.366355
647.258	0.428816	0.38677	0.238733	0.360865	0.462194
650.312	0.430097	0.379939	0.227877	0.353648	0.496145
653.359	0.407977	0.370897	0.217088	0.359698	0.452123
656.414	0.411336	0.382083	0.237092	0.341894	0.370949
659.461	0.418616	0.37203	0.22928	0.345735	0.468388
662.508	0.395439	0.365785	0.217804	0.34236	0.424025
665.562	0.421845	0.372693	0.229492	0.359328	0.43828
668.609	0.431404	0.388188	0.230284	0.358275	0.424805
671.664	0.444005	0.393145	0.233357	0.369119	0.480396
674.711	0.432497	0.381823	0.218136	0.354849	0.380167
677.766	0.412611	0.359649	0.21314	0.343224	0.402666
680.812	0.450577	0.387626	0.239633	0.366214	0.431495
683.867	0.420041	0.36359	0.217082	0.343866	0.400059
686.914	0.436416	0.370604	0.234866	0.361296	0.412807
689.969	0.436324	0.378031	0.228418	0.356362	0.434777
693.016	0.442624	0.389022	0.227258	0.36427	0.416248
696.07	0.43736	0.374433	0.233344	0.358455	0.43791
699.117	0.423124	0.374382	0.222966	0.33366	0.382497
702.172	0.42467	0.369778	0.208078	0.352542	0.374516
705.219	0.430678	0.38138	0.228055	0.344658	0.464163
708.266	0.42915	0.377012	0.227391	0.354341	0.480271
711.32	0.425226	0.371227	0.224523	0.350281	0.386935
714.367	0.422717	0.362337	0.227303	0.351522	0.383673
717.422	0.413364	0.359082	0.205429	0.340637	0.336337
720.469	0.426943	0.373965	0.230516	0.356478	0.480914
723.523	0.427572	0.371043	0.215565	0.349702	0.440335
726.57	0.409509	0.369215	0.225564	0.347855	0.407178
729.625	0.397441	0.360246	0.209201	0.345041	0.387906
732.672	0.420663	0.368825	0.23824	0.38379	0.45155
735.727	0.400427	0.35219	0.210845	0.334393	0.379718
738.773	0.41369	0.375802	0.230664	0.363391	0.407095
741.82	0.427405	0.381554	0.230626	0.362271	0.454523
744.875	0.407133	0.366414	0.223403	0.352202	0.432998
747.922	0.417237	0.376084	0.231951	0.358805	0.403491
750.977	0.407567	0.365231	0.217235	0.336436	0.376409
754.023	0.438018	0.393476	0.238984	0.370439	0.413566
757.078	0.413395	0.365086	0.220951	0.340126	0.380869
760.125	0.430232	0.387774	0.228056	0.355334	0.388801
763.18	0.435571	0.376902	0.217657	0.361229	0.435531
766.227	0.431161	0.380458	0.220372	0.358403	0.360833
769.281	0.422342	0.365136	0.217801	0.354444	0.409476
772.328	0.426493	0.362181	0.21301	0.332472	0.37621
775.383	0.437715	0.380262	0.224801	0.359665	0.430067
778.43	0.430802	0.378142	0.226169	0.349563	0.358852
781.484	0.419457	0.35794	0.20212	0.357019	0.407066
784.531	0.41511	0.361841	0.216796	0.345031	0.402478
787.578	0.415618	0.358627	0.22049	0.346332	0.395
790.633	0.418388	0.367542	0.212882	0.348262	0.42141
793.68	0.410591	0.360864	0.218057	0.340795	0.353222
796.734	0.41691	0.364839	0.220803	0.339411	0.408055
799.781	0.414863	0.361453	0.227138	0.342847	0.417057
802.836	0.40565	0.349391	0.208667	0.332904	0.344273
805.883	0.414616	0.37747	0.223441	0.354364	0.441384
808.938	0.397778	0.354799	0.195158	0.341318	0.402136
811.984	0.418581	0.382171	0.235037	0.35648	0.393578
815.039	0.383605	0.352402	0.208074	0.341758	0.367954
818.086	0.405196	0.368392	0.231114	0.348619	0.449077
821.133	0.39407	0.346943	0.207531	0.34439	0.337608
824.188	0.411716	0.374406	0.22899	0.350883	0.411882
827.234	0.424489	0.365781	0.211434	0.353333	0.395135
830.289	0.42171	0.361899	0.223897	0.351009	0.361446
833.336	0.421228	0.35493	0.215588	0.347898	0.447823
836.391	0.426004	0.366582	0.228289	0.345401	0.419118
839.438	0.412883	0.355499	0.214499	0.337202	0.363408
842.492	0.425414	0.378209	0.221123	0.347888	0.407839
845.539	0.436352	0.373116	0.220473	0.35571	0.437412
848.594	0.41681	0.362255	0.216561	0.344277	0.371684
851.641	0.402705	0.35435	0.207097	0.334613	0.373893
854.695	0.436174	0.380512	0.233385	0.356442	0.453952
857.742	0.412134	0.349904	0.213779	0.342801	0.34562
860.797	0.405951	0.359479	0.20555	0.341538	0.39287
863.844	0.421243	0.368902	0.219589	0.346364	0.377254
866.891	0.399153	0.348221	0.210662	0.341574	0.399016
869.945	0.402966	0.351863	0.20987	0.33584	0.355213
872.992	0.410728	0.35984	0.222409	0.336028	0.414647
876.047	0.400335	0.344982	0.205864	0.324616	0.377796
879.094	0.399661	0.364435	0.22307	0.339439	0.378259
882.148	0.396014	0.35564	0.215343	0.337854	0.315096
885.195	0.388433	0.350892	0.214864	0.338459	0.440875
888.25	0.373523	0.352666	0.203155	0.355204	0.437151
891.297	0.412643	0.390138	0.235949	0.358523	0.421423
894.352	0.389972	0.342452	0.20172	0.343112	0.382018
897.398	0.400351	0.355164	0.217254	0.339894	0.439467
900.445	0.420978	0.37315	0.237366	0.366115	0.416133
903.5	0.398676	0.349746	0.213171	0.335811	0.406512
906.547	0.410554	0.370272	0.216719	0.341209	0.368354
909.602	0.407138	0.362054	0.216163	0.354178	0.380443
912.648	0.408786	0.36528	0.217293	0.349248	0.386632
915.703	0.39909	0.35442	0.213637	0.337238	0.38585
918.75	0.396425	0.352023	0.199654	0.335772	0.340533
921.805	0.404609	0.355252	0.216545	0.346888	0.440824
924.852	0.428938	0.372367	0.21597	0.35118	0.432475
927.906	0.40958	0.3562	0.212162	0.341794	0.344668
930.953	0.417191	0.363056	0.227489	0.335205	0.39968
934.008	0.408303	0.35218	0.200052	0.33531	0.381127
937.055	0.407733	0.353089	0.208457	0.339824	0.330507
940.109	0.407376	0.359506	0.21064	0.336184	0.4428
943.156	0.409514	0.357649	0.211759	0.34122	0.391375
946.203	0.412489	0.35751	0.21812	0.330387	0.41727
949.258	0.400225	0.343666	0.209289	0.326081	0.340023
952.305	0.400888	0.357346	0.214561	0.338216	0.403738
955.359	0.399048	0.345705	0.208584	0.33649	0.371358
958.406	0.391363	0.348487	0.216711	0.334475	0.340256
