# Supplementary material for: Validation of Blood Volume Fraction Quantification with 3D Gradient Echo Dynamic Contrast-Enhanced Magnetic Resonance Imaging in Porcine Skeletal Muscle
Source: PLoS One. 2017 Jan 31;12(1):e0170841. doi: 10.1371/journal.pone.0170841 (PMC5283669; doi:10.1371/journal.pone.0170841)
Supplement: S2 File — The files contain the time points and the relaxation rate changes of the AIF and the five skeletal muscle regions of the pigs hind limb. (ZIP) [file pone.0170841.s002.zip › S2_Files/SE1_Vasovist_AIF.ods]

## Sheet: SE09_Vaso_AIF
Time	Relaxation Rate Change in Aorta
0	-0.210054
4.01562	0.287036
5.5	-0.327155
6.98438	0.074774
8.46875	0.18328
9.95312	0.278767
11.4375	0.212902
12.9219	0.208318
14.4062	0.266841
15.8906	0.662839
17.3828	3.10317
18.8672	11.1589
20.3516	23.4821
21.8359	34.0222
23.3203	37.8258
24.8047	39.5112
26.2891	29.2674
27.7734	20.9184
29.2578	13.3617
30.7422	10.8828
32.2266	9.79732
33.7109	10.7665
35.2031	13.1864
36.6875	15.7428
38.1719	16.7683
39.6484	19.0275
41.1406	19.0517
42.625	18.2258
44.1094	16.8551
45.5938	16.3572
47.0781	14.4118
48.5625	13.9024
50.0469	12.8113
51.5312	12.5675
53.0156	11.9949
54.5	12.7509
55.9844	12.3903
57.4688	13.6166
58.9531	13.3774
60.4453	13.6673
61.9297	12.8393
63.4141	12.4032
64.8984	11.1991
66.3828	10.424
67.8672	10.3836
69.3516	10.5624
70.8359	10.7299
72.3203	10.851
73.8047	10.6558
75.2891	11.3317
76.7734	11.1821
78.2578	10.7829
79.7422	10.3672
81.2266	10.1795
82.7109	9.75376
84.2031	9.62929
85.6875	9.12802
87.1719	10.1935
88.6562	9.65388
90.1406	9.60092
91.625	9.39866
93.1094	9.9058
94.5938	9.19841
96.0781	9.96259
97.5625	9.39627
99.0469	9.41069
100.531	8.93083
102.016	9.31395
103.508	8.99328
104.992	9.23238
106.477	9.50765
107.961	10.3019
109.445	9.21565
110.93	8.89606
112.414	9.21963
113.898	8.90315
115.383	8.80358
116.867	9.6895
118.352	9.37203
119.836	10.1809
121.32	9.79058
122.805	9.94464
124.289	9.84509
125.773	9.86134
127.266	9.30953
128.75	9.11168
130.234	9.23251
131.719	9.13538
133.203	9.02175
134.688	9.39355
136.172	9.98191
137.656	9.63662
139.141	9.80307
140.625	9.6724
142.109	9.85732
143.594	9.09582
145.078	9.20437
146.57	9.25089
148.055	8.92689
149.539	9.74201
