# Supplementary material for: Validation of Blood Volume Fraction Quantification with 3D Gradient Echo Dynamic Contrast-Enhanced Magnetic Resonance Imaging in Porcine Skeletal Muscle
Source: PLoS One. 2017 Jan 31;12(1):e0170841. doi: 10.1371/journal.pone.0170841 (PMC5283669; doi:10.1371/journal.pone.0170841)
Supplement: S2 File — The files contain the time points and the relaxation rate changes of the AIF and the five skeletal muscle regions of the pigs hind limb. (ZIP) [file pone.0170841.s002.zip › S2_Files/SE1_Vasovist_tissue.ods]

## Sheet: SE09_Vaso_tissue_matrix
Time	Relaxation Rate Changes
	Med UL	Cran UL	Lat UL	Lower Limb	Pelvis
0	-0.0176467	-0.0124313	-0.0150893	-0.00327235	0.0400138
4.01562	0.0246785	0.0130374	0.0124832	0.00519947	0.0104985
5.5	-0.0275719	-0.0209812	-0.0145855	-0.00497822	-0.00560187
6.98438	0.0133864	0.0023326	0.00351259	-0.00611383	-0.0147009
8.46875	0.00805193	0.0187617	0.0140208	0.00959018	-0.0284767
9.95312	0.027114	0.00911698	-0.00561099	0.00335636	-0.00476293
11.4375	-0.00626417	0.00585751	0.00551761	-0.0112359	-0.0466724
12.9219	0.0081201	0.00818997	-0.00124134	-0.00810806	-0.0445973
14.4062	0.00549458	0.0097589	0.0167008	-0.00153932	-0.0175221
15.8906	0.0218455	0.0139797	0.00112334	0.000260778	-0.0526172
17.3828	-0.0273507	-0.0193766	-0.00728278	-0.0328605	-0.0409163
18.8672	0.0240074	0.0127206	-0.011843	-0.00324051	-0.0245603
20.3516	0.0253444	0.015723	-0.0107105	-0.00290638	-0.00248881
21.8359	0.126432	0.0729813	0.0284638	0.0367598	0.0634667
23.3203	0.136056	0.0832234	0.0346683	0.0849847	0.166568
24.8047	0.188657	0.103431	0.0669889	0.110395	0.201783
26.2891	0.212057	0.10726	0.0796869	0.149767	0.196871
27.7734	0.281622	0.137382	0.0993346	0.173132	0.283931
29.2578	0.267238	0.129379	0.0854709	0.163585	0.38208
30.7422	0.293202	0.136532	0.0852629	0.181058	0.361101
32.2266	0.265085	0.134884	0.0800122	0.171331	0.330821
33.7109	0.295457	0.152148	0.0751352	0.169527	0.249246
35.2031	0.276334	0.162481	0.0832531	0.17681	0.253646
36.6875	0.312021	0.173199	0.0907911	0.180335	0.267718
38.1719	0.291651	0.169618	0.0838775	0.188522	0.290722
39.6484	0.319604	0.186048	0.0842242	0.204777	0.270053
41.1406	0.320504	0.190391	0.110829	0.227166	0.28095
42.625	0.334468	0.198553	0.0919285	0.20839	0.325314
44.1094	0.344468	0.206547	0.103678	0.241186	0.376913
45.5938	0.344609	0.19807	0.10525	0.214368	0.383247
47.0781	0.338393	0.200977	0.106004	0.225071	0.36389
48.5625	0.34806	0.207617	0.108711	0.226493	0.375347
50.0469	0.318049	0.192887	0.0919384	0.20895	0.296603
51.5312	0.360072	0.217365	0.114191	0.237945	0.343452
53.0156	0.317464	0.199034	0.092961	0.230047	0.321512
54.5	0.355011	0.208741	0.110994	0.233991	0.326206
55.9844	0.348347	0.227021	0.105438	0.234186	0.350891
57.4688	0.347855	0.216778	0.100994	0.234523	0.3805
58.9531	0.338111	0.208737	0.104375	0.238383	0.352425
60.4453	0.361322	0.221942	0.109714	0.244617	0.33952
61.9297	0.346024	0.219255	0.105242	0.24119	0.302118
63.4141	0.347416	0.211161	0.0981705	0.231811	0.318274
64.8984	0.348762	0.221546	0.114985	0.232468	0.305335
66.3828	0.341406	0.21518	0.0968135	0.233379	0.316091
67.8672	0.349865	0.220075	0.111778	0.238	0.315733
69.3516	0.348063	0.223265	0.101545	0.226475	0.338552
70.8359	0.343433	0.219986	0.104876	0.247762	0.349973
72.3203	0.349774	0.219533	0.106032	0.228318	0.313015
73.8047	0.354948	0.229793	0.10909	0.244375	0.372199
75.2891	0.342943	0.221498	0.0993666	0.232409	0.314949
76.7734	0.355699	0.231803	0.11807	0.240948	0.318192
78.2578	0.380721	0.221629	0.105037	0.231958	0.392751
79.7422	0.346421	0.221315	0.101106	0.233909	0.356251
81.2266	0.359331	0.231207	0.116267	0.235366	0.389515
82.7109	0.365186	0.244717	0.115103	0.252909	0.368132
84.2031	0.359199	0.230536	0.113797	0.23668	0.345747
85.6875	0.354744	0.233188	0.103714	0.23641	0.312867
87.1719	0.355311	0.228931	0.0999484	0.232526	0.328467
88.6562	0.349905	0.230637	0.114732	0.232715	0.320999
90.1406	0.354172	0.228074	0.103404	0.223572	0.365621
91.625	0.346104	0.219691	0.0964692	0.23647	0.344102
93.1094	0.355095	0.226793	0.109497	0.241976	0.358991
94.5938	0.35631	0.238093	0.112174	0.2423	0.364093
96.0781	0.358975	0.229996	0.1094	0.240296	0.3967
97.5625	0.353919	0.238722	0.0992319	0.23659	0.312643
99.0469	0.346978	0.232315	0.104791	0.233396	0.332474
100.531	0.356713	0.236346	0.102707	0.233116	0.330477
102.016	0.353658	0.23647	0.112433	0.23423	0.352225
103.508	0.350512	0.227987	0.0982323	0.225017	0.305343
104.992	0.352009	0.230883	0.113293	0.241648	0.326599
106.477	0.360785	0.252546	0.112512	0.250073	0.346741
107.961	0.350749	0.233442	0.100227	0.233435	0.368142
109.445	0.362617	0.248456	0.105839	0.245397	0.31533
110.93	0.354471	0.23757	0.112137	0.24148	0.377616
112.414	0.353745	0.237903	0.0970965	0.234807	0.326132
113.898	0.362989	0.246207	0.116543	0.248623	0.365963
115.383	0.352108	0.233101	0.0994783	0.24509	0.324878
116.867	0.353408	0.234791	0.116388	0.242294	0.358148
118.352	0.381777	0.261026	0.111074	0.250755	0.357643
119.836	0.357901	0.239831	0.10346	0.247046	0.386549
121.32	0.379852	0.25414	0.113213	0.255064	0.335899
122.805	0.366497	0.246381	0.115095	0.248734	0.392216
124.289	0.365856	0.245885	0.102272	0.236899	0.308204
125.773	0.357708	0.244594	0.11985	0.234354	0.388923
127.266	0.3707	0.24269	0.104101	0.238972	0.342726
128.75	0.347113	0.236898	0.113553	0.242428	0.341403
130.234	0.382914	0.264987	0.110891	0.2559	0.365562
131.719	0.354374	0.243732	0.100804	0.243113	0.414493
133.203	0.379054	0.259151	0.113695	0.257729	0.393657
134.688	0.360409	0.241506	0.0977824	0.254655	0.373794
136.172	0.398953	0.268549	0.121647	0.261196	0.398456
137.656	0.345289	0.23286	0.0993137	0.261681	0.331375
139.141	0.390534	0.262679	0.121185	0.264107	0.351298
140.625	0.376627	0.261177	0.122285	0.255771	0.43203
142.109	0.389091	0.266571	0.118694	0.261029	0.412408
143.594	0.378178	0.273079	0.135101	0.277244	0.391144
145.078	0.381983	0.260646	0.104735	0.252661	0.381351
146.57	0.374727	0.270721	0.130388	0.271167	0.400459
148.055	0.37559	0.2477	0.101876	0.249021	0.353959
149.539	0.359928	0.250308	0.125312	0.241027	0.380474
