# Supplementary material for: Validation of Blood Volume Fraction Quantification with 3D Gradient Echo Dynamic Contrast-Enhanced Magnetic Resonance Imaging in Porcine Skeletal Muscle
Source: PLoS One. 2017 Jan 31;12(1):e0170841. doi: 10.1371/journal.pone.0170841 (PMC5283669; doi:10.1371/journal.pone.0170841)
Supplement: S2 File — The files contain the time points and the relaxation rate changes of the AIF and the five skeletal muscle regions of the pigs hind limb. (ZIP) [file pone.0170841.s002.zip › S2_Files/SE2_Dotarem_AIF.ods]

## Sheet: SE12_Dota_AIF
Time	Relaxation Rate Change in Aorta
0	0.228289
4.125	0.107771
5.64062	-0.446698
7.15625	0.348628
8.67188	0.162818
10.1875	-0.372409
11.7109	-0.259718
13.2188	-0.591726
14.7344	-0.367138
16.2578	0.230321
17.7734	7.34934
19.2812	21.471
20.8047	38.8902
22.3203	53.5838
23.8359	59.2127
25.3516	45.4662
26.8672	29.436
28.3828	20.3379
29.8984	13.9921
31.4141	12.4347
32.9297	15.9619
34.4453	20.8631
35.9609	25.4861
37.4766	28.7769
38.9922	28.2869
40.5078	25.9406
42.0234	23.3539
43.5391	20.33
45.0547	19.3274
46.5703	18.2951
48.0859	17.9702
49.6016	18.2636
51.1172	16.5508
52.6328	17.1721
54.1484	17.0192
55.6641	14.8874
57.1797	14.392
58.6953	14.3627
60.2109	13.4874
61.7266	13.0007
63.2422	13.5365
64.7578	11.726
66.2734	12.301
67.7891	12.7105
69.3047	11.3102
70.8281	11.167
72.3359	11.4557
73.8516	11.9436
75.375	10.3675
76.8906	10.2209
78.3984	11.3223
79.9219	10.0464
81.4375	10.5716
82.9531	10.368
84.4688	11.0072
85.9844	8.92378
87.5	9.63383
89.0156	9.77087
90.5312	9.19259
92.0469	8.95466
93.5625	9.30511
95.0781	9.83103
96.5938	8.90811
98.1094	8.86131
99.625	9.13712
101.141	9.64166
102.656	8.79163
104.172	8.66014
105.688	10.2124
107.203	9.5159
108.719	9.07195
110.234	9.03982
111.75	8.80259
113.266	8.73007
114.781	7.73167
116.297	8.21642
117.812	7.9185
119.328	7.85479
120.844	7.06951
122.359	7.74817
123.875	8.05874
125.391	8.12298
126.906	7.35046
128.422	7.60861
129.938	7.67461
131.461	7.31451
132.969	7.17101
134.484	8.43772
136.008	7.99543
137.523	8.24688
139.031	6.85547
140.555	7.91922
142.07	7.53155
143.586	8.06371
145.102	7.61584
146.617	8.56967
148.133	8.75253
149.648	8.86961
151.164	7.88775
152.68	7.88164
154.195	8.23063
155.711	6.98734
157.227	6.29152
158.742	7.25383
160.258	7.11718
161.773	7.07315
163.289	5.69903
164.805	6.21966
166.32	6.90066
167.836	6.75599
169.352	5.94806
170.867	5.25051
172.383	6.55429
173.898	6.25835
175.414	6.00886
176.93	6.4443
178.445	6.98899
179.961	7.03773
181.477	7.19208
182.992	6.85365
184.508	6.51582
186.023	7.43957
187.539	7.87978
189.055	6.56835
190.57	6.58055
192.086	6.84797
193.602	7.62404
195.117	7.03932
196.641	6.41837
198.148	6.51938
199.664	6.35224
201.188	6.84954
202.703	6.53526
204.211	6.66437
205.734	6.62075
207.25	6.27818
208.766	5.98472
210.281	6.00484
211.797	7.34959
213.312	6.70413
214.828	6.7143
216.344	5.77028
217.859	5.41262
219.375	5.04721
220.891	5.34558
222.406	6.067
223.922	5.47571
225.438	5.82213
226.953	5.67742
228.469	6.15601
272.859	5.46377
277.023	5.03078
280.148	4.56315
283.281	3.98924
286.406	6.56979
289.531	5.44749
292.656	3.81911
295.789	5.13171
298.914	5.811
302.039	4.22449
305.172	3.23486
308.297	4.52922
311.422	5.30215
314.547	4.64042
317.68	4.00831
320.805	6.63281
323.93	4.92341
327.055	3.84356
330.188	3.55704
333.312	5.03992
336.438	3.68753
339.57	3.65009
342.695	4.63323
345.82	5.98135
348.945	4.26385
352.078	3.33576
355.203	4.17049
358.328	4.35651
361.453	3.44616
364.586	2.57267
367.711	3.70518
370.836	4.27355
373.961	3.04573
377.086	2.7713
380.219	4.77919
383.344	4.18634
386.469	2.66746
389.602	1.98059
392.727	4.24549
395.852	4.63684
398.977	3.00887
402.109	1.55679
405.234	3.59481
408.359	4.76175
411.484	2.93272
414.617	1.94428
417.742	3.32289
420.867	5.00649
423.992	4.30339
427.125	2.88566
430.25	1.46283
433.375	4.00671
436.508	4.40972
439.633	2.68995
442.758	1.23361
445.883	3.28278
449.016	3.77516
452.141	3.27853
455.266	1.64441
458.391	3.41182
461.523	3.90635
464.648	2.95474
467.773	1.56825
470.898	3.20805
474.023	3.27003
477.156	2.90889
480.281	1.53487
483.406	2.83789
486.539	4.94149
489.664	2.52337
492.789	1.986
495.914	1.18096
499.047	3.15719
502.172	3.00082
505.297	2.59639
508.422	2.17048
511.555	1.91455
514.68	3.68967
517.805	2.64955
520.93	1.87316
524.062	1.60818
527.188	2.86576
530.312	2.79029
533.445	2.29892
536.57	1.56365
539.695	2.68111
542.82	3.46268
545.953	2.7285
549.078	1.93324
552.203	1.64103
555.328	2.45371
558.461	2.03401
561.586	1.1386
564.711	2.28208
567.836	2.61206
570.961	1.74796
574.094	1.2557
577.219	2.12479
580.344	3.32307
583.477	1.9259
586.602	1.62757
589.727	1.26066
592.852	2.93818
595.984	2.57806
599.109	0.853599
602.234	0.645036
605.359	1.7529
608.492	3.02567
611.617	2.08719
614.742	1.50726
617.875	0.986445
621	2.26062
624.125	3.25866
627.25	2.05323
630.383	1.66328
633.508	1.05273
636.633	1.2779
639.758	2.66863
642.891	2.50587
646.016	1.62461
649.141	0.583936
652.266	1.91918
655.398	2.84527
658.523	1.6738
661.648	0.731036
664.773	1.6107
667.898	2.38776
671.031	1.57168
674.156	1.15435
677.281	0.970085
680.414	2.23108
683.539	2.87566
686.664	1.55076
689.789	0.479726
692.922	1.18532
696.047	3.10645
699.172	1.86344
702.297	1.05566
705.43	0.475389
708.555	1.46133
711.68	2.22226
714.812	1.27047
717.938	-0.255776
721.062	1.16626
724.188	1.18343
727.32	0.337276
730.445	0.0771648
733.57	1.73133
736.695	2.54407
739.828	1.4534
742.953	0.468736
746.078	-0.341562
749.203	1.21267
752.336	0.763349
755.461	0.620991
758.586	0.125669
761.711	1.96565
764.836	2.57027
767.969	0.739821
771.094	-0.190487
774.219	0.469161
777.352	1.15979
780.477	0.608203
783.602	0.238876
786.727	0.186934
789.859	-0.363239
792.984	2.56238
796.109	2.33516
799.234	0.73733
802.367	-0.217219
805.492	-1.31413
808.617	-0.158552
811.75	1.99921
814.875	1.53145
818	0.0394985
821.125	0.381209
824.258	1.9407
827.383	0.855666
830.508	0.167404
833.633	-0.673101
836.766	-0.0328671
839.891	0.966463
843.016	1.12863
846.141	0.62094
849.273	-0.659478
852.398	0.241656
855.523	1.62195
858.648	0.530904
861.781	-0.147035
864.906	-1.28268
868.031	0.583015
871.156	2.61157
874.289	1.6862
877.414	-0.108048
880.539	-0.794195
883.664	-0.403084
886.797	0.42433
889.922	1.34698
893.047	0.552279
896.172	0.0266611
899.305	-0.219753
902.43	-0.953345
905.555	0.238429
908.688	0.593623
911.812	1.41427
914.938	0.939121
918.062	-0.685407
921.195	-0.858092
924.32	-0.782176
927.445	0.473858
930.57	0.836707
933.703	0.316825
936.828	-0.193826
939.953	-1.31733
943.086	0.312076
946.211	-0.0413613
949.336	0.176632
952.461	0.504488
955.586	-0.799807
958.719	-0.165108
961.844	1.00557
964.969	1.33031
968.094	0.99575
971.227	-0.507674
974.352	-1.56045
977.477	-0.874328
980.602	0.0347243
983.734	0.851408
986.859	-0.103865
989.984	0.39665
993.109	-1.25843
996.242	-0.984192
999.367	0.333762
1002.49	-0.252095
1005.62	-0.632222
1008.75	-0.639313
1011.88	-0.385878
1015	0.805053
1018.13	1.30856
1021.26	-0.060658
1024.38	-0.619202
1027.51	-2.24666
1030.64	-0.867533
1033.77	0.0449204
1036.89	-0.0664721
1040.02	0.125596
1043.15	-0.338284
1046.27	-2.15146
1049.4	-0.714334
1052.52	0.898798
