# Supplementary material for: Validation of Blood Volume Fraction Quantification with 3D Gradient Echo Dynamic Contrast-Enhanced Magnetic Resonance Imaging in Porcine Skeletal Muscle
Source: PLoS One. 2017 Jan 31;12(1):e0170841. doi: 10.1371/journal.pone.0170841 (PMC5283669; doi:10.1371/journal.pone.0170841)
Supplement: S2 File — The files contain the time points and the relaxation rate changes of the AIF and the five skeletal muscle regions of the pigs hind limb. (ZIP) [file pone.0170841.s002.zip › S2_Files/SE2_Dotarem_tissue.ods]

## Sheet: SE12_Dota_Gewebe_Matrix
Time	Relaxation Rate Changes
	Med UL	Cran UL	Lat UL	Lower Limb	Pelvis
0	0.0137384	0.00579106	0.00493709	0.00789842	-0.0288764
4.125	0.00165596	0.00154742	0.00168161	2.24613E-05	-0.0254283
5.64062	0.00981263	0.00968244	0.0130884	0.00647499	0.0694931
7.15625	-0.000399236	-0.0061017	-0.00244906	-0.00371195	-0.0155566
8.67188	-0.00467924	-0.0031405	-0.00687274	-0.00434841	0.0122707
10.1875	-0.0191314	-0.00662419	-0.00995003	-0.00597677	-0.00783866
11.7109	0.00101923	0.0122379	-0.00322393	0.00363558	0.0290943
13.2188	0.00764207	0.00849152	-0.00210552	0.00455305	0.0447886
14.7344	-0.0145649	-0.0105	-0.00854881	-0.0115721	0.0247357
16.2578	-0.0121296	-0.00335442	-0.0103968	-0.0107091	-0.0346042
17.7734	0.00341549	0.00873716	-0.00118887	-0.0006052	-0.00125981
19.2812	0.0393787	0.02143	0.00846627	0.00518982	0.00288853
20.8047	0.111382	0.0428536	0.0209888	0.0146099	0.0191323
22.3203	0.177806	0.0804905	0.0721829	0.0743472	0.133434
23.8359	0.21185	0.0805028	0.0905342	0.09826	0.15458
25.3516	0.248032	0.0863471	0.0998786	0.124409	0.169979
26.8672	0.255537	0.1023	0.105883	0.129894	0.257154
28.3828	0.231978	0.0740428	0.0831862	0.107656	0.125581
29.8984	0.236138	0.0920644	0.0839942	0.121663	0.214756
31.4141	0.224192	0.0976766	0.0850383	0.121441	0.162058
32.9297	0.230674	0.112537	0.0968654	0.133129	0.116588
34.4453	0.216076	0.0969504	0.0874838	0.117531	0.115781
35.9609	0.194039	0.0803871	0.0713994	0.0961782	0.0616746
37.4766	0.262831	0.135053	0.112828	0.149672	0.220651
38.9922	0.249606	0.123819	0.106338	0.139878	0.128227
40.5078	0.249814	0.1205	0.109545	0.147883	0.190022
42.0234	0.262609	0.127323	0.112384	0.152523	0.177261
43.5391	0.253228	0.125911	0.111015	0.147395	0.201109
45.0547	0.237233	0.117016	0.0909865	0.147246	0.107208
46.5703	0.248427	0.145878	0.105368	0.169463	0.187011
48.0859	0.25655	0.142018	0.121617	0.157174	0.194837
49.6016	0.224343	0.123625	0.0931116	0.136869	0.161693
51.1172	0.246262	0.137453	0.104155	0.159145	0.189348
52.6328	0.248064	0.139206	0.112087	0.159801	0.148004
54.1484	0.240324	0.137942	0.102463	0.152762	0.211342
55.6641	0.249524	0.14691	0.109661	0.164	0.15012
57.1797	0.281725	0.175673	0.141008	0.193792	0.319329
58.6953	0.235984	0.138262	0.105584	0.16153	0.183702
60.2109	0.25403	0.157043	0.122716	0.173389	0.219892
61.7266	0.255245	0.152019	0.127172	0.172511	0.235861
63.2422	0.232928	0.138567	0.0995917	0.149218	0.22706
64.7578	0.240101	0.150621	0.110948	0.1675	0.189153
66.2734	0.272398	0.17246	0.13577	0.194778	0.240062
67.7891	0.225462	0.140853	0.11291	0.148996	0.304069
69.3047	0.248328	0.145722	0.117356	0.170761	0.232827
70.8281	0.241075	0.15102	0.119025	0.16012	0.273053
72.3359	0.237994	0.163857	0.114471	0.174216	0.21534
73.8516	0.251882	0.164434	0.128595	0.179032	0.261075
75.375	0.25247	0.157978	0.125419	0.173143	0.310095
76.8906	0.238237	0.127514	0.124319	0.150261	0.217135
78.3984	0.232131	0.148958	0.118074	0.158799	0.245952
79.9219	0.247179	0.158279	0.128606	0.180826	0.234599
81.4375	0.255563	0.169177	0.133766	0.17626	0.295074
82.9531	0.25696	0.164175	0.127187	0.192864	0.251279
84.4688	0.230725	0.149416	0.105892	0.153738	0.31276
85.9844	0.254127	0.164093	0.125938	0.182599	0.285538
87.5	0.233061	0.146789	0.116715	0.166236	0.240775
89.0156	0.264994	0.165008	0.139392	0.189114	0.290204
90.5312	0.255437	0.163326	0.13297	0.184958	0.270834
92.0469	0.247534	0.168635	0.128094	0.18218	0.365359
93.5625	0.269048	0.163937	0.139083	0.180879	0.272507
95.0781	0.237028	0.156068	0.123632	0.163451	0.26242
96.5938	0.236368	0.153564	0.121734	0.174131	0.227011
98.1094	0.264352	0.186209	0.13366	0.197334	0.304968
99.625	0.252087	0.161964	0.131483	0.187168	0.263812
101.141	0.246602	0.162163	0.121287	0.172258	0.26398
102.656	0.238502	0.165028	0.122846	0.172154	0.294143
104.172	0.248005	0.165256	0.129597	0.171845	0.242672
105.688	0.277688	0.184776	0.139097	0.195229	0.313497
107.203	0.255863	0.181733	0.130242	0.197294	0.269013
108.719	0.264569	0.184117	0.147376	0.189716	0.380008
110.234	0.252668	0.161175	0.131188	0.175644	0.297992
111.75	0.26207	0.167541	0.131661	0.177988	0.282281
113.266	0.24368	0.167523	0.122001	0.186258	0.230228
114.781	0.260655	0.178451	0.135528	0.190917	0.285463
116.297	0.239412	0.179199	0.14527	0.205152	0.295042
117.812	0.258321	0.176913	0.13553	0.187494	0.218169
119.328	0.261845	0.174426	0.135215	0.179446	0.349526
120.844	0.257627	0.184298	0.142229	0.201832	0.321852
122.359	0.285886	0.194559	0.151792	0.201055	0.365927
123.875	0.253392	0.169927	0.138578	0.17981	0.239909
125.391	0.260153	0.166064	0.126378	0.158687	0.327533
126.906	0.251451	0.167713	0.131356	0.177752	0.282299
128.422	0.2588	0.180196	0.136042	0.188015	0.300403
129.938	0.246978	0.180717	0.12639	0.180884	0.276636
131.461	0.268549	0.187288	0.141078	0.192752	0.289669
132.969	0.259195	0.178087	0.139598	0.183879	0.34111
134.484	0.273424	0.184158	0.148948	0.197432	0.294091
136.008	0.267961	0.186641	0.143709	0.192737	0.314811
137.523	0.250064	0.168643	0.124754	0.168076	0.264997
139.031	0.260614	0.168786	0.138438	0.175776	0.296228
140.555	0.25832	0.167246	0.133389	0.171072	0.237372
142.07	0.265148	0.188285	0.133822	0.179199	0.253859
143.586	0.277149	0.190029	0.144919	0.196682	0.327431
145.102	0.246027	0.170435	0.138745	0.167475	0.293821
146.617	0.291796	0.20148	0.15868	0.204972	0.348027
148.133	0.267226	0.181525	0.144901	0.181601	0.266263
149.648	0.260689	0.19374	0.136523	0.193096	0.403337
151.164	0.264854	0.179639	0.138712	0.185138	0.309416
152.68	0.258175	0.176611	0.137759	0.178	0.288509
154.195	0.250205	0.164084	0.125657	0.166223	0.225937
155.711	0.244982	0.181954	0.127311	0.183125	0.248913
157.227	0.270729	0.190546	0.147627	0.196884	0.294853
158.742	0.284685	0.197102	0.146695	0.195385	0.323615
160.258	0.28396	0.196323	0.154239	0.200592	0.323916
161.773	0.274072	0.17315	0.148203	0.177013	0.267329
163.289	0.270285	0.1879	0.146539	0.194616	0.33665
164.805	0.2778	0.203611	0.150347	0.208563	0.379399
166.32	0.293706	0.201841	0.157216	0.209811	0.324378
167.836	0.26613	0.169544	0.14031	0.180016	0.220671
169.352	0.260634	0.182017	0.134243	0.188492	0.263553
170.867	0.275704	0.194437	0.147098	0.20051	0.29636
172.383	0.271997	0.190585	0.146087	0.190501	0.310413
173.898	0.268418	0.193348	0.136967	0.191616	0.271821
175.414	0.303592	0.210832	0.159576	0.216812	0.328321
176.93	0.317229	0.234931	0.176764	0.225508	0.464567
178.445	0.290292	0.207895	0.156818	0.211074	0.338075
179.961	0.280483	0.195033	0.151535	0.192758	0.352484
181.477	0.28782	0.182783	0.149774	0.194142	0.270863
182.992	0.284179	0.201063	0.152998	0.200914	0.362675
184.508	0.276591	0.202644	0.156749	0.197901	0.363384
186.023	0.302217	0.189945	0.168608	0.195214	0.291705
187.539	0.254495	0.182473	0.146683	0.172549	0.313753
189.055	0.273687	0.186757	0.13835	0.191644	0.284683
190.57	0.280046	0.200151	0.150678	0.195144	0.359492
192.086	0.281733	0.192992	0.148952	0.194912	0.27912
193.602	0.264706	0.190165	0.140045	0.178109	0.287651
195.117	0.276849	0.18976	0.146747	0.195164	0.294495
196.641	0.272354	0.175666	0.140762	0.185568	0.283508
198.148	0.272783	0.194865	0.145642	0.187943	0.308081
199.664	0.296756	0.199903	0.153366	0.189069	0.321335
201.188	0.280426	0.204618	0.154571	0.184582	0.333583
202.703	0.284557	0.192862	0.149778	0.196979	0.288453
204.211	0.274778	0.201714	0.161179	0.209551	0.33493
205.734	0.287019	0.203687	0.152731	0.21586	0.246288
207.25	0.278285	0.200119	0.148809	0.204088	0.277307
208.766	0.266073	0.186233	0.139312	0.176445	0.225111
210.281	0.275812	0.184002	0.144929	0.187491	0.262292
211.797	0.267967	0.192931	0.135785	0.180661	0.295244
213.312	0.287442	0.204454	0.151651	0.206062	0.266441
214.828	0.289666	0.207854	0.156859	0.198754	0.353745
216.344	0.288252	0.20418	0.153385	0.198927	0.272011
217.859	0.294626	0.203486	0.157227	0.198481	0.326362
219.375	0.261265	0.171826	0.130169	0.177534	0.233478
220.891	0.290588	0.208639	0.155895	0.208532	0.319352
222.406	0.269777	0.189034	0.137301	0.182571	0.288504
223.922	0.283992	0.20058	0.153093	0.20311	0.2678
225.438	0.278225	0.191142	0.153811	0.190263	0.355865
226.953	0.306631	0.209451	0.165446	0.211108	0.351925
228.469	0.301334	0.216223	0.166333	0.207699	0.371323
272.859	0.343624	0.479835	0.230033	0.324169	1.01618
277.023	0.336162	0.472794	0.230994	0.330968	1.0592
280.148	0.321071	0.44372	0.214602	0.305724	0.966955
283.281	0.322184	0.43529	0.217019	0.300195	0.92164
286.406	0.322878	0.448641	0.217162	0.311544	0.915832
289.531	0.324226	0.43575	0.211076	0.300772	0.933166
292.656	0.311206	0.423421	0.208941	0.288291	0.947943
295.789	0.327466	0.451776	0.223383	0.303493	1.01819
298.914	0.318457	0.43267	0.217945	0.299546	0.967092
302.039	0.343955	0.459024	0.229197	0.318441	0.974332
305.172	0.334387	0.457533	0.224567	0.312188	1.00497
308.297	0.351336	0.468879	0.227614	0.330765	0.927265
311.422	0.340541	0.459893	0.22252	0.323517	1.04536
314.547	0.327859	0.439354	0.216781	0.308218	0.948561
317.68	0.326277	0.442371	0.21289	0.303206	0.894686
320.805	0.311855	0.428234	0.219346	0.288181	0.922756
323.93	0.316099	0.432985	0.216735	0.29117	0.982099
327.055	0.328941	0.456377	0.222382	0.306611	0.975801
330.188	0.352761	0.489424	0.2312	0.33997	0.982894
333.312	0.315679	0.436729	0.208845	0.295483	1.02493
336.438	0.331953	0.454322	0.222732	0.311282	0.959017
339.57	0.3324	0.456694	0.215951	0.316654	0.959519
342.695	0.345548	0.448576	0.231842	0.314512	1.00943
345.82	0.302848	0.424803	0.198614	0.284984	0.908639
348.945	0.344756	0.472618	0.227916	0.319265	1.03164
352.078	0.323842	0.44523	0.214787	0.297698	0.988415
355.203	0.3029	0.431632	0.208964	0.287221	0.931139
358.328	0.310691	0.441076	0.206942	0.296863	0.869405
361.453	0.333943	0.454549	0.219658	0.310785	0.947663
364.586	0.32415	0.440942	0.212434	0.302417	0.897821
367.711	0.320713	0.460306	0.211038	0.315749	0.974202
370.836	0.342211	0.474381	0.219324	0.327307	0.998215
373.961	0.308582	0.424093	0.211948	0.293219	0.908419
377.086	0.328787	0.461621	0.223409	0.30786	0.912528
380.219	0.339337	0.450887	0.230226	0.302972	0.97972
383.344	0.313872	0.428725	0.217575	0.289318	1.00221
386.469	0.298926	0.424864	0.2037	0.287226	0.938139
389.602	0.319757	0.44145	0.210026	0.302212	0.928541
392.727	0.345868	0.46202	0.228746	0.320165	0.898855
395.852	0.321854	0.444749	0.223381	0.304878	0.994392
398.977	0.318791	0.431409	0.212471	0.293512	0.935211
402.109	0.317264	0.444299	0.214678	0.303376	0.875912
405.234	0.334737	0.455233	0.218768	0.308135	0.968494
408.359	0.308804	0.439608	0.201282	0.294238	1.03205
411.484	0.322896	0.438539	0.21538	0.292746	0.925539
414.617	0.312395	0.428406	0.217848	0.294464	0.953932
417.742	0.345172	0.474521	0.229463	0.323188	0.974072
420.867	0.338153	0.436034	0.219655	0.298259	0.896648
423.992	0.318339	0.44245	0.218354	0.30171	0.96871
427.125	0.318932	0.438509	0.210042	0.303177	0.915506
430.25	0.316004	0.435618	0.209741	0.294621	0.91634
433.375	0.334526	0.474538	0.221481	0.309293	1.00179
436.508	0.322457	0.458218	0.214758	0.305532	1.05009
439.633	0.305594	0.420512	0.210741	0.281609	0.910738
442.758	0.341583	0.444397	0.228433	0.306273	0.947889
445.883	0.346838	0.469244	0.228681	0.325949	0.904044
449.016	0.316088	0.44103	0.222332	0.302126	0.97576
452.141	0.317218	0.437557	0.211371	0.303115	0.944876
455.266	0.314925	0.433998	0.206547	0.298893	0.856629
458.391	0.328952	0.45058	0.217649	0.311973	0.909183
461.523	0.313284	0.445453	0.213348	0.290427	0.956904
464.648	0.302238	0.434626	0.210015	0.287486	0.896641
467.773	0.317431	0.442895	0.212885	0.295154	0.881927
470.898	0.346032	0.482404	0.226816	0.331814	0.972743
474.023	0.329565	0.455581	0.220804	0.298886	0.986597
477.156	0.306172	0.422781	0.202935	0.292828	0.842843
480.281	0.31793	0.438246	0.208476	0.300479	0.896468
483.406	0.301713	0.398307	0.201676	0.275849	0.865048
486.539	0.296341	0.429376	0.201713	0.286889	0.90224
489.664	0.316645	0.446583	0.212163	0.295318	0.92026
492.789	0.316457	0.446401	0.215873	0.297262	0.957692
495.914	0.327055	0.454738	0.214864	0.298498	0.934004
499.047	0.324433	0.441085	0.218479	0.288711	0.931317
502.172	0.312427	0.434252	0.216339	0.284541	0.995582
505.297	0.313785	0.430166	0.207995	0.290192	0.890058
508.422	0.304975	0.432845	0.206784	0.291778	0.908886
511.555	0.28929	0.428348	0.194267	0.27819	0.915217
514.68	0.330408	0.458172	0.226746	0.297227	1.04761
517.805	0.315653	0.449276	0.215075	0.295898	0.936558
520.93	0.313774	0.451574	0.208845	0.299705	1.01842
524.062	0.328729	0.449843	0.212326	0.29193	0.935327
527.188	0.329125	0.433261	0.218186	0.29414	0.884707
530.312	0.308186	0.430939	0.21251	0.280713	0.951695
533.445	0.30688	0.42124	0.204917	0.285983	0.925096
536.57	0.303903	0.424495	0.214132	0.279831	0.844241
539.695	0.323818	0.436716	0.220664	0.298481	1.004
542.82	0.296832	0.432386	0.203771	0.283594	0.948949
545.953	0.318525	0.430421	0.209138	0.283137	0.881081
549.078	0.313289	0.447253	0.222587	0.301204	0.994071
552.203	0.32242	0.436782	0.219774	0.287741	0.982391
555.328	0.295396	0.412614	0.199808	0.273316	0.899796
558.461	0.320389	0.451628	0.215081	0.298981	0.951265
561.586	0.305177	0.430681	0.209188	0.293962	0.9333
564.711	0.288402	0.426445	0.195041	0.278146	0.912661
567.836	0.305784	0.439317	0.211935	0.293487	0.982791
570.961	0.310115	0.445777	0.202642	0.298249	0.90349
574.094	0.290581	0.42451	0.204457	0.271171	0.932937
577.219	0.306782	0.429425	0.206998	0.275743	0.939193
580.344	0.268704	0.399684	0.190935	0.250885	0.972152
583.477	0.298582	0.417287	0.20482	0.271866	0.947705
586.602	0.310125	0.443566	0.20806	0.28762	0.946695
589.727	0.300216	0.432561	0.201107	0.280802	0.901847
592.852	0.312765	0.420304	0.204701	0.284485	0.841019
595.984	0.303651	0.440898	0.208615	0.293296	1.0165
599.109	0.285822	0.432793	0.188891	0.278933	0.891371
602.234	0.289815	0.419049	0.204786	0.269728	0.924113
605.359	0.304639	0.429574	0.20892	0.276722	0.923573
608.492	0.282191	0.409624	0.206358	0.252684	0.965158
611.617	0.301765	0.439665	0.210278	0.282985	0.992281
614.742	0.309444	0.447755	0.201131	0.293665	0.954237
617.875	0.294751	0.415471	0.201124	0.26768	0.893864
621	0.290586	0.405573	0.204458	0.276469	0.881131
624.125	0.270464	0.41365	0.184908	0.265898	0.902805
627.25	0.249701	0.385666	0.186921	0.236368	0.904985
630.383	0.292567	0.428509	0.203342	0.275023	0.874735
633.508	0.290164	0.413446	0.197572	0.264518	0.947957
636.633	0.321262	0.456751	0.211641	0.294347	1.00894
639.758	0.300835	0.417032	0.211281	0.26882	0.953879
642.891	0.297125	0.430599	0.208374	0.277097	0.96835
646.016	0.283931	0.423641	0.196654	0.274134	0.89403
649.141	0.289387	0.410278	0.192994	0.271976	0.872621
652.266	0.291188	0.418191	0.1921	0.271156	0.878918
655.398	0.281568	0.411088	0.199779	0.266054	0.906125
658.523	0.286603	0.416562	0.204407	0.266087	0.868455
661.648	0.291914	0.425622	0.1958	0.273043	0.997786
664.773	0.296518	0.417168	0.203597	0.275186	0.93069
667.898	0.273603	0.403005	0.189658	0.262213	0.911141
671.031	0.287373	0.415929	0.192857	0.268606	0.89647
674.156	0.290475	0.430995	0.197705	0.281772	0.921969
677.281	0.282043	0.409035	0.19419	0.263363	0.908164
680.414	0.288395	0.390522	0.194445	0.259382	0.83813
683.539	0.289252	0.444583	0.205084	0.285404	1.01143
686.664	0.287883	0.421838	0.198718	0.265242	0.905705
689.789	0.280005	0.411713	0.19347	0.258598	0.949532
692.922	0.281794	0.408757	0.188012	0.265832	0.950602
696.047	0.261435	0.399479	0.173458	0.243441	1.02567
699.172	0.275535	0.404864	0.189313	0.261644	0.892019
702.297	0.284444	0.424779	0.193554	0.275226	0.917111
705.43	0.282344	0.406596	0.181825	0.264924	0.869824
708.555	0.292063	0.400139	0.195379	0.260088	0.826497
711.68	0.275347	0.427847	0.192895	0.272584	0.884067
714.812	0.389509	0.413914	0.219448	0.270491	0.904848
717.938	0.276816	0.409151	0.191884	0.257836	0.919678
721.062	0.228877	0.371853	0.163648	0.228862	0.846534
724.188	0.274986	0.408403	0.185025	0.25242	0.891936
727.32	0.298692	0.430538	0.195855	0.278043	0.911372
730.445	0.281363	0.418015	0.191281	0.275447	0.934911
733.57	0.279617	0.407035	0.18525	0.263271	0.912404
736.695	0.258229	0.389935	0.17579	0.240204	0.897365
739.828	0.267651	0.405225	0.191024	0.256084	0.876967
742.953	0.266581	0.404891	0.187641	0.258009	0.835299
746.078	0.268679	0.399943	0.180665	0.246079	0.870489
749.203	0.294617	0.393261	0.203363	0.252262	0.895003
752.336	0.268269	0.402475	0.189296	0.253952	0.943333
755.461	0.269529	0.39718	0.181777	0.250652	0.835395
758.586	0.278651	0.406114	0.185088	0.261259	0.846687
761.711	0.28813	0.411192	0.191192	0.269487	0.761817
764.836	0.257897	0.398098	0.189211	0.252324	0.933681
767.969	0.264273	0.383589	0.182372	0.227146	0.789928
771.094	0.260676	0.401938	0.184304	0.248443	0.864275
774.219	0.281878	0.427356	0.197694	0.269962	0.92674
777.352	0.318501	0.430763	0.21188	0.280308	0.917487
780.477	0.276014	0.419095	0.191133	0.259058	0.928065
783.602	0.283274	0.426286	0.190906	0.273115	0.884863
786.727	0.266887	0.40836	0.187358	0.250409	0.916707
789.859	0.267255	0.392747	0.182745	0.249193	0.814649
792.984	0.233559	0.361611	0.169709	0.224539	0.843592
796.109	0.235774	0.377601	0.170481	0.234287	0.824988
799.234	0.254975	0.382335	0.180175	0.230681	0.846582
802.367	0.25648	0.391127	0.180818	0.252081	0.814388
805.492	0.276217	0.410046	0.185262	0.254491	0.888962
808.617	0.255798	0.367682	0.188243	0.230127	0.815803
811.75	0.24721	0.387155	0.172464	0.241243	0.841347
814.875	0.260686	0.405629	0.17689	0.251928	0.854372
818	0.25139	0.382699	0.181836	0.246788	0.855367
821.125	0.280639	0.39901	0.199736	0.251237	0.886288
824.258	0.251733	0.382478	0.179935	0.232014	0.853596
827.383	0.246918	0.389969	0.178973	0.239783	0.929706
830.508	0.267134	0.403097	0.188789	0.251751	0.854277
833.633	0.262311	0.393128	0.177769	0.247974	0.884088
836.766	0.273888	0.421064	0.185768	0.261015	0.88426
839.891	0.27828	0.392054	0.187312	0.250812	0.789979
843.016	0.264873	0.412572	0.184948	0.262455	0.907829
846.141	0.248438	0.387865	0.180042	0.246224	0.926622
849.273	0.275505	0.407009	0.184953	0.260727	0.877518
852.398	0.249035	0.383794	0.179945	0.240415	0.826051
855.523	0.238387	0.377483	0.172595	0.221681	0.904267
858.648	0.23996	0.380159	0.170525	0.234454	0.962648
861.781	0.253935	0.378117	0.181187	0.236152	0.867861
864.906	0.243561	0.385536	0.165691	0.239933	0.802953
868.031	0.264332	0.38188	0.183746	0.242056	0.898307
871.156	0.230676	0.372422	0.167822	0.22165	0.921642
874.289	0.246253	0.38582	0.182983	0.248412	0.936645
877.414	0.24976	0.387418	0.170254	0.237312	0.825244
880.539	0.238912	0.376392	0.169391	0.228476	0.832317
883.664	0.256946	0.38498	0.176407	0.235123	0.857034
886.797	0.2361	0.39711	0.165411	0.23548	0.831316
889.922	0.233376	0.3795	0.163774	0.230665	0.969674
893.047	0.246127	0.398611	0.176449	0.24801	0.917915
896.172	0.263292	0.402515	0.182791	0.253163	0.870825
899.305	0.242778	0.386149	0.165893	0.248365	0.858685
902.43	0.243038	0.376261	0.167704	0.231743	0.856718
905.555	0.222417	0.366314	0.153381	0.219121	0.834787
908.688	0.260325	0.388588	0.18215	0.236287	0.831323
911.812	0.231409	0.372143	0.171755	0.22128	0.838893
914.938	0.234715	0.359494	0.172826	0.220087	0.888143
918.062	0.24339	0.37918	0.176455	0.233088	0.868216
921.195	0.245281	0.373394	0.168284	0.233025	0.843886
924.32	0.239907	0.374494	0.167073	0.22629	0.818822
927.445	0.23266	0.385363	0.162222	0.232035	0.824104
930.57	0.232759	0.377607	0.159338	0.235921	0.869073
933.703	0.206589	0.341051	0.154667	0.194197	0.790032
936.828	0.232367	0.369882	0.167952	0.220256	0.785399
939.953	0.230458	0.359693	0.163868	0.220769	0.792151
943.086	0.23264	0.401247	0.164261	0.229937	0.865323
946.211	0.238227	0.380095	0.165491	0.233706	0.871405
949.336	0.234026	0.369089	0.160473	0.222943	0.856006
952.461	0.239669	0.374541	0.169835	0.22926	0.817918
955.586	0.232558	0.37145	0.163619	0.224735	0.848181
958.719	0.230232	0.360254	0.152744	0.215146	0.814337
961.844	0.22006	0.350154	0.154063	0.198819	0.850524
964.969	0.195979	0.356226	0.153266	0.211287	0.802219
968.094	0.225468	0.361877	0.169261	0.215352	0.915972
971.227	0.217488	0.347545	0.151354	0.208731	0.79455
974.352	0.231035	0.367222	0.164021	0.22645	0.860657
977.477	0.239221	0.391214	0.158431	0.240549	0.864651
980.602	0.2253	0.379198	0.164632	0.233852	0.799392
983.734	0.234946	0.385731	0.159797	0.230198	0.910729
986.859	0.220985	0.362323	0.15712	0.221205	0.838424
989.984	0.207771	0.353705	0.156803	0.215977	0.807834
993.109	0.221182	0.359311	0.156424	0.20924	0.795151
996.242	0.247555	0.38391	0.170052	0.229195	0.838326
999.367	0.225995	0.362182	0.157349	0.219476	0.821075
1002.49	0.219958	0.379082	0.161823	0.227421	0.870199
1005.62	0.247853	0.389391	0.175298	0.237958	0.849096
1008.75	0.230828	0.361858	0.165123	0.206183	0.804982
1011.88	0.223023	0.369401	0.157137	0.22172	0.795585
1015	0.218669	0.368751	0.146179	0.208504	0.769668
1018.13	0.204825	0.341691	0.147844	0.208745	0.788155
1021.26	0.214417	0.34177	0.154957	0.197478	0.803983
1024.38	0.212415	0.337213	0.146815	0.193104	0.730799
1027.51	0.213743	0.347904	0.156227	0.209191	0.85958
1030.64	0.237086	0.375108	0.167502	0.227412	0.90109
1033.77	0.231271	0.365747	0.163219	0.225769	0.755247
1036.89	0.214031	0.377011	0.15942	0.22693	0.834471
1040.02	0.227813	0.373317	0.1566	0.220788	0.861014
1043.15	0.207546	0.347917	0.1514	0.20151	0.790476
1046.27	0.213255	0.354125	0.148925	0.207621	0.788888
1049.4	0.214078	0.342815	0.152492	0.200871	0.801211
1052.52	0.197666	0.328038	0.149813	0.182936	0.850074
