# Supplementary material for: Validation of Blood Volume Fraction Quantification with 3D Gradient Echo Dynamic Contrast-Enhanced Magnetic Resonance Imaging in Porcine Skeletal Muscle
Source: PLoS One. 2017 Jan 31;12(1):e0170841. doi: 10.1371/journal.pone.0170841 (PMC5283669; doi:10.1371/journal.pone.0170841)
Supplement: S2 File — The files contain the time points and the relaxation rate changes of the AIF and the five skeletal muscle regions of the pigs hind limb. (ZIP) [file pone.0170841.s002.zip › S2_Files/SE2_Vasovist_AIF.ods]

## Sheet: SE12_Vaso_AIF
Time	Relaxation Rate Change in Aorta
0	0.972417
4.13281	-0.463372
5.64062	-0.3746
7.16406	1.38005
8.67969	-0.752801
10.1953	-0.677093
11.7109	-0.158859
13.2266	0.764063
14.7422	1.27635
16.2578	2.70603
17.7734	10.5825
19.2891	28.0385
20.8047	41.9945
22.3203	48.3651
23.8359	50.6361
25.3516	39.4583
26.8672	26.3295
28.3828	16.5006
29.8984	12.4303
31.4141	12.164
32.9297	13.4499
34.4453	18.3709
35.9609	23.7577
37.4766	26.7256
38.9922	26.4278
40.5078	26.412
42.0234	22.8949
43.5391	19.9713
45.0547	19.0997
46.5703	19.39
48.0859	18.5559
49.6016	16.4567
51.1172	15.9228
52.6406	15.6825
54.1484	15.4283
55.6641	15.7912
57.1875	16.591
58.7031	15.9743
60.2109	14.5922
61.7266	14.2307
63.25	13.2867
64.7656	12.386
66.2734	13.3178
67.7969	13.6275
69.3125	12.4546
70.8281	12.9841
72.3438	13.3793
73.8594	12.9227
75.375	11.4354
76.8906	12.5527
78.4062	12.2052
79.9219	14.2103
81.4375	14.5409
82.9531	13.6074
84.4688	14.5945
85.9844	13.9088
87.5	12.0774
89.0156	11.362
90.5312	10.7749
92.0469	10.6568
93.5625	11.6912
95.0781	11.426
96.5938	12.1883
98.1094	13.2468
99.625	12.6568
101.141	11.4734
102.656	9.96708
104.172	10.4006
105.688	10.6562
107.203	10.9491
108.719	11.0485
110.234	10.3779
111.75	11.2223
113.266	10.64
114.781	10.5619
116.297	9.64205
117.82	10.5933
119.328	10.1357
120.844	9.35782
122.367	9.84921
123.883	10.1793
125.391	12.1459
126.914	12.1383
128.43	10.8046
129.945	10.8307
131.461	10.9903
132.977	10.7018
134.492	9.55745
136.008	10.0968
137.523	12.5642
139.039	13.0118
140.555	13.2382
142.07	11.691
143.586	11.5872
145.102	11.4661
146.617	10.0796
148.133	12.1253
149.648	9.3964
151.164	10.0227
152.68	11.0989
