# Supplementary material for: Validation of Blood Volume Fraction Quantification with 3D Gradient Echo Dynamic Contrast-Enhanced Magnetic Resonance Imaging in Porcine Skeletal Muscle
Source: PLoS One. 2017 Jan 31;12(1):e0170841. doi: 10.1371/journal.pone.0170841 (PMC5283669; doi:10.1371/journal.pone.0170841)
Supplement: S2 File — The files contain the time points and the relaxation rate changes of the AIF and the five skeletal muscle regions of the pigs hind limb. (ZIP) [file pone.0170841.s002.zip › S2_Files/SE2_Vasovist_tissue.ods]

## Sheet: SE12_Vaso_tissue_matrix
Time	Relaxation Rate Changes
	Med UL	Cran UL	Lat UL	Lower Limb	Pelvis
0	0.00807391	0.0207396	0.00460087	0.00945284	0.0631143
4.13281	0.00571995	-0.00542855	-0.003851	0.00464689	-0.0799565
5.64062	-0.00565817	-0.0248203	-0.00440528	-0.0131544	-0.0340351
7.16406	-0.0173057	-0.0124992	0.000486103	-0.00937468	0.0938693
8.67969	0.0182278	0.014926	0.0100375	0.0150492	-0.0506759
10.1953	-0.00771495	0.00921825	-0.00622022	-0.0061664	0.0142044
11.7109	-0.00274636	-0.0165467	-0.00543222	-0.000916545	-0.0701351
13.2266	0.0166136	-0.021446	0.00619968	-0.0191687	-0.0352074
14.7422	0.0149259	0.00837717	0.00307183	0.0163422	-0.00608253
16.2578	-0.0225441	-0.0152427	-0.0205443	-0.0163249	0.0854744
17.7734	0.000794917	-0.0104749	-0.0103492	-0.00420043	-0.0107543
19.2891	0.034874	-0.00798013	-0.00450714	-0.00177601	-0.0189404
20.8047	0.101537	0.0270358	0.0213914	0.00945569	-0.00957342
22.3203	0.149253	0.0600432	0.0587078	0.0427499	0.070447
23.8359	0.187904	0.078399	0.0863256	0.0620989	0.149198
25.3516	0.195231	0.0690967	0.0947981	0.0626359	0.160071
26.8672	0.209783	0.0820773	0.077035	0.066325	0.165073
28.3828	0.215614	0.0854877	0.082435	0.0607484	0.159021
29.8984	0.238885	0.109731	0.103234	0.0907752	0.178693
31.4141	0.217104	0.0984822	0.0871618	0.0782837	0.0768584
32.9297	0.184985	0.069031	0.0763562	0.0568819	0.0292169
34.4453	0.191032	0.0795182	0.0776427	0.0646684	0.0655285
35.9609	0.219257	0.0968089	0.0938761	0.07944	0.0586347
37.4766	0.22914	0.131871	0.105388	0.0988534	0.202121
38.9922	0.225307	0.137526	0.103783	0.100555	0.120543
40.5078	0.2331	0.123761	0.105219	0.0975675	0.0866444
42.0234	0.23128	0.119343	0.0989117	0.0883832	0.116162
43.5391	0.224307	0.112585	0.108426	0.101317	0.12715
45.0547	0.223975	0.128205	0.104609	0.106779	0.147622
46.5703	0.228613	0.135429	0.101175	0.111726	0.192321
48.0859	0.228577	0.127785	0.104527	0.108281	0.177657
49.6016	0.223911	0.142168	0.104763	0.110882	0.147473
51.1172	0.222262	0.142943	0.0991713	0.120281	0.15343
52.6406	0.232675	0.149801	0.102908	0.116282	0.0916011
54.1484	0.210067	0.118114	0.0981799	0.0968578	0.102613
55.6641	0.214531	0.1313	0.101689	0.109235	0.12989
57.1875	0.215843	0.137259	0.10312	0.106155	0.242412
58.7031	0.212731	0.129303	0.100532	0.119874	0.197464
60.2109	0.238612	0.182588	0.115856	0.146839	0.23697
61.7266	0.232686	0.167416	0.105463	0.130602	0.208785
63.25	0.238198	0.167502	0.115716	0.124846	0.176702
64.7656	0.213791	0.158547	0.0989721	0.119697	0.249365
66.2734	0.217796	0.151102	0.103778	0.124833	0.164298
67.7969	0.227565	0.164003	0.114687	0.151972	0.141392
69.3125	0.226912	0.161891	0.112282	0.128762	0.205922
70.8281	0.222098	0.153195	0.102919	0.124801	0.189463
72.3438	0.254822	0.168142	0.13341	0.141298	0.323411
73.8594	0.239374	0.173357	0.122803	0.137328	0.310152
75.375	0.195954	0.12904	0.0922422	0.108795	0.191572
76.8906	0.215923	0.149209	0.108017	0.12352	0.205692
78.4062	0.245528	0.175584	0.115883	0.144114	0.210176
79.9219	0.235067	0.164601	0.113259	0.121311	0.159104
81.4375	0.198091	0.138168	0.0995469	0.108882	0.349019
82.9531	0.207908	0.144286	0.105703	0.122621	0.214819
84.4688	0.20177	0.138667	0.107576	0.11028	0.243466
85.9844	0.220126	0.149634	0.107892	0.129964	0.186348
87.5	0.209981	0.147354	0.114769	0.118644	0.229912
89.0156	0.234922	0.166843	0.111603	0.137844	0.259565
90.5312	0.238201	0.174681	0.11823	0.145398	0.209217
92.0469	0.211641	0.148342	0.113719	0.125298	0.257759
93.5625	0.219489	0.155249	0.113661	0.125815	0.185118
95.0781	0.201954	0.130188	0.107977	0.0965884	0.215839
96.5938	0.22605	0.169745	0.119126	0.127133	0.266713
98.1094	0.192499	0.145696	0.0948491	0.114295	0.212613
99.625	0.223562	0.167172	0.109355	0.135128	0.201298
101.141	0.226078	0.178097	0.113064	0.132842	0.267078
102.656	0.214844	0.146124	0.106463	0.116091	0.215794
104.172	0.220463	0.156404	0.105653	0.121765	0.162382
105.688	0.196792	0.147572	0.0900642	0.113137	0.145945
107.203	0.214755	0.161621	0.111935	0.133609	0.175791
108.719	0.222173	0.150209	0.119401	0.112674	0.204413
110.234	0.226149	0.156463	0.116889	0.12873	0.183455
111.75	0.201604	0.145063	0.102693	0.119782	0.19137
113.266	0.209633	0.150413	0.105057	0.127402	0.194409
114.781	0.234329	0.199483	0.121741	0.157724	0.229187
116.297	0.253744	0.208051	0.129221	0.163813	0.25967
117.82	0.213115	0.156874	0.114995	0.123267	0.256536
119.328	0.219838	0.162898	0.119465	0.126345	0.31654
120.844	0.23658	0.174738	0.123954	0.145012	0.245815
122.367	0.230345	0.204322	0.117842	0.156257	0.333229
123.883	0.237863	0.173158	0.12028	0.135808	0.223496
125.391	0.216493	0.170789	0.108512	0.129152	0.343688
126.914	0.227022	0.163226	0.122514	0.127668	0.262931
128.43	0.22175	0.191851	0.120107	0.141119	0.255102
129.945	0.231733	0.181807	0.121322	0.132875	0.232386
131.461	0.228301	0.169359	0.112232	0.134732	0.244596
132.977	0.240669	0.167151	0.119517	0.128389	0.287249
134.492	0.23741	0.183791	0.123161	0.143054	0.193885
136.008	0.230673	0.200513	0.114945	0.154371	0.315435
137.523	0.211629	0.16741	0.120465	0.129027	0.230985
139.039	0.211119	0.158732	0.105767	0.119913	0.297066
140.555	0.218438	0.160751	0.111779	0.124806	0.251344
142.07	0.228013	0.183243	0.118182	0.14297	0.257682
143.586	0.226953	0.183269	0.119774	0.140091	0.279494
145.102	0.220362	0.171006	0.12346	0.134723	0.249094
146.617	0.218861	0.164383	0.113936	0.123473	0.252613
148.133	0.214594	0.171679	0.117947	0.132657	0.19249
149.648	0.226811	0.157169	0.115561	0.124803	0.248965
151.164	0.229876	0.181627	0.124931	0.139396	0.231329
152.68	0.221252	0.180802	0.11131	0.136323	0.266322
