# Supplementary material for: Validation of Blood Volume Fraction Quantification with 3D Gradient Echo Dynamic Contrast-Enhanced Magnetic Resonance Imaging in Porcine Skeletal Muscle
Source: PLoS One. 2017 Jan 31;12(1):e0170841. doi: 10.1371/journal.pone.0170841 (PMC5283669; doi:10.1371/journal.pone.0170841)
Supplement: S2 File — The files contain the time points and the relaxation rate changes of the AIF and the five skeletal muscle regions of the pigs hind limb. (ZIP) [file pone.0170841.s002.zip › S2_Files/SE3_Dotarem_AIF.ods]

## Sheet: SE14_Dota_AIF
Time	Relaxation Rate Change in Aorta
0	-0.148717
4.01562	0.19076
5.5	0.0150031
6.98438	0.0589702
8.46875	0.057118
9.95312	-0.169328
11.4453	-0.209262
12.9297	0.467986
14.4062	-0.229355
15.8906	-0.366052
17.3828	-0.333308
18.8672	1.3871
20.3516	7.43662
21.8359	18.6335
23.3203	35.0592
24.8047	48.3939
26.2891	56.7574
27.7734	49.822
29.2578	38.643
30.7422	26.563
32.2266	18.0137
33.7109	11.0397
35.1953	8.21695
36.6875	6.10513
38.1719	5.57582
39.6562	6.00101
41.1406	7.47096
42.625	8.76841
44.1094	10.1802
45.5938	10.828
47.0781	11.1557
48.5625	11.0569
50.0469	10.5379
51.5312	9.86006
53.0156	10.2984
54.5	9.41809
55.9844	9.28869
57.4688	8.90119
58.9531	7.38508
60.4453	7.13298
61.9297	6.51844
63.4141	6.60306
64.8984	7.12215
66.3828	7.25295
67.8672	7.39695
69.3516	7.5476
70.8359	7.12289
72.3203	6.3044
73.8047	6.17458
75.2891	6.01839
76.7734	5.54821
78.2578	6.53534
79.75	6.14734
81.2344	6.15092
82.7188	6.44984
84.2031	6.88031
85.6875	5.31181
87.1719	5.45779
88.6562	5.68413
90.1406	5.83252
91.625	5.98241
93.1094	5.99939
94.5938	5.53452
96.0781	5.2672
97.5625	5.27
99.0469	4.6044
100.531	4.95401
102.016	4.97389
103.508	5.85206
104.992	6.01642
106.477	6.09808
107.961	6.43104
109.445	5.83221
110.93	5.65337
112.414	5.2365
113.898	5.39981
115.383	4.83748
116.867	5.3215
118.352	5.50613
119.836	5.11422
121.32	4.52428
122.812	4.80865
124.297	4.9918
125.773	4.93765
127.258	4.89931
128.75	4.88874
130.234	5.34352
131.719	4.58556
133.203	4.64348
134.688	4.91927
136.172	4.39716
137.656	4.65241
139.141	4.87994
140.625	5.29314
142.109	5.11492
143.594	5.25028
145.078	4.83827
146.57	4.84102
148.055	4.68979
149.539	4.41677
151.023	4.71107
152.508	4.59393
153.992	4.65546
155.477	4.84653
156.961	4.02461
158.445	4.2507
159.93	3.68046
161.414	3.81979
162.898	4.28446
164.383	4.00197
165.867	3.99889
167.352	4.69088
168.836	4.53492
170.32	3.88432
171.812	4.0913
173.297	4.25081
174.781	4.42489
176.266	4.46702
177.75	4.72221
179.234	4.25719
180.719	4.30904
182.203	3.51984
183.688	3.95535
185.172	3.63136
186.656	4.0453
188.141	3.95382
189.633	5.39172
191.117	3.72861
192.602	3.76431
194.086	3.54295
195.57	3.43792
197.055	3.38245
198.539	3.01342
200.023	4.01572
201.508	3.93161
202.992	4.65655
204.477	3.90631
205.961	4.33267
207.445	3.36824
208.93	3.92274
210.414	3.24459
211.898	3.83174
213.383	3.49228
214.875	4.10842
216.359	3.55732
217.844	3.62681
219.328	3.1856
220.812	3.16899
222.297	3.2453
223.781	3.27604
239.242	4.08016
243.305	4.40871
246.562	3.13895
249.82	4.25637
253.07	3.81043
256.328	2.61826
259.578	3.85806
262.836	3.96173
266.094	3.6298
269.344	2.57652
272.602	3.83903
275.859	3.52053
279.109	2.5448
282.367	3.30644
285.617	3.42415
288.875	3.14882
292.133	2.24551
295.383	3.51196
298.641	3.82371
301.891	2.22505
305.148	3.19018
308.406	3.99082
311.656	3.67458
314.914	2.43685
318.172	3.23443
321.422	3.51776
324.68	2.4934
327.938	2.72521
331.188	3.37821
334.445	2.67745
337.695	2.16878
340.953	2.47072
344.211	3.33359
347.461	2.56332
350.719	1.57503
353.977	3.13258
357.227	3.24639
360.484	2.48739
363.742	2.1588
366.992	2.9745
370.25	3.26711
373.508	2.28698
376.758	2.79199
380.016	2.95847
383.266	2.33431
386.523	1.92145
389.773	2.47705
393.031	2.3747
396.289	2.36072
399.539	1.62163
402.797	1.93491
406.055	2.67596
409.305	1.06821
412.562	2.37792
415.82	2.21278
419.07	1.9441
422.328	1.54892
425.578	3.15957
428.836	3.0456
432.094	1.6274
435.344	1.72784
438.602	2.80634
441.859	2.46277
445.109	1.51102
448.367	1.82392
451.625	1.80786
454.875	1.94417
458.133	1.52559
461.383	1.76692
464.641	1.57093
467.898	1.75042
471.148	1.74798
474.406	1.64796
477.664	3.07229
480.914	1.61042
484.172	0.820173
487.422	2.13278
490.68	2.64412
493.938	2.33912
497.188	1.15862
500.445	2.00674
503.695	2.01238
506.953	2.21293
510.211	1.76714
513.461	1.22438
516.719	2.18277
519.977	2.25142
523.227	1.76881
526.484	0.616756
529.742	1.09622
532.992	2.16432
536.25	1.59137
539.508	1.10448
542.758	1.75481
546.016	3.01631
549.266	1.12084
552.523	0.640174
555.781	2.03601
559.031	2.4437
562.289	1.50528
565.547	0.541357
568.797	1.80196
572.055	2.00027
575.312	0.756158
578.562	0.299114
581.82	0.749858
585.07	1.74532
588.328	1.51355
591.578	1.14319
594.836	0.985048
598.094	1.72019
601.344	1.17552
604.602	0.978241
607.859	1.80371
611.109	2.02927
614.367	0.654493
617.625	0.593269
620.875	0.861772
624.133	1.68915
627.383	0.978348
630.641	0.503521
633.898	0.740006
637.148	0.82187
640.406	1.70773
643.664	1.03562
646.914	0.148732
650.172	1.26921
653.43	1.77367
656.68	0.891971
659.938	0.75243
663.195	1.78145
666.445	1.32431
669.703	0.94995
672.953	0.852157
676.211	0.83258
679.469	1.41302
682.719	0.620221
685.977	0.611312
689.227	0.779055
692.484	1.05339
695.742	1.18967
698.992	0.534203
702.25	0.593369
705.508	0.75014
708.758	1.62073
712.016	0.866955
715.266	0.382511
718.523	0.898746
721.781	1.73994
725.031	1.52612
728.289	0.328715
731.547	0.911885
734.797	1.46009
738.055	1.22679
741.312	0.191063
744.562	0.746249
747.82	0.995857
751.07	0.890123
754.328	0.518788
757.586	-0.124437
760.836	0.293607
764.094	1.01971
767.352	1.21598
770.602	0.309233
773.859	0.597795
777.117	1.05174
780.367	1.45148
783.625	0.69732
786.883	0.451489
790.133	0.698346
793.383	0.670278
796.641	0.679708
799.898	-0.29008
803.148	-0.243191
806.406	-0.0169917
809.664	0.721874
812.914	0.887848
816.172	0.325395
819.43	0.334619
822.68	0.497463
825.938	0.769154
829.195	-0.216372
832.445	0.528608
835.703	1.03665
838.953	1.41446
842.211	0.533125
845.469	0.0178976
848.719	0.735329
851.977	0.773329
855.234	0.877009
858.484	0.338935
861.742	-0.290584
865	0.182009
868.25	0.637024
871.508	0.640811
874.758	-0.190885
878.016	0.0169243
881.273	0.512413
884.523	1.18302
887.781	0.467957
891.039	1.37142
894.289	-0.0301245
897.547	-0.323873
900.797	1.28985
904.055	1.0072
907.312	-0.0257123
910.562	-0.645773
913.82	0.491812
917.07	0.178033
920.328	0.326109
923.586	-0.267383
926.836	-0.147835
930.094	0.545739
933.352	1.19113
936.602	1.28097
939.859	-0.434549
943.117	-0.412253
946.367	1.06322
949.625	0.807878
952.883	0.186171
956.133	-0.183343
959.391	0.0793607
962.641	0.375934
965.898	0.177701
969.156	-0.097718
972.406	-0.35731
975.664	-0.28518
978.922	0.579107
982.172	0.0999202
985.43	0.0459298
988.688	0.181194
991.938	-0.231742
995.195	0.150329
998.445	1.18607
1001.7	0.562937
1004.95	-0.75877
1008.21	-0.41053
1011.47	0.0557468
1014.72	0.827025
1017.98	0.270971
1021.23	-0.195874
1024.48	-0.132874
1027.74	-0.297192
1031	0.217627
1034.25	-0.162942
1037.51	-1.03898
1040.76	-0.994356
1044.02	-0.650435
1047.27	0.693856
1050.52	0.0684515
