# Supplementary material for: Validation of Blood Volume Fraction Quantification with 3D Gradient Echo Dynamic Contrast-Enhanced Magnetic Resonance Imaging in Porcine Skeletal Muscle
Source: PLoS One. 2017 Jan 31;12(1):e0170841. doi: 10.1371/journal.pone.0170841 (PMC5283669; doi:10.1371/journal.pone.0170841)
Supplement: S2 File — The files contain the time points and the relaxation rate changes of the AIF and the five skeletal muscle regions of the pigs hind limb. (ZIP) [file pone.0170841.s002.zip › S2_Files/SE3_Dotarem_tissue.ods]

## Sheet: SE14_Dota_Gewebe_Matrix
Time	Relaxation Rate Changes
	Med UL	Cran UL	Lat UL	Lower Limb	Pelvis
0	0.00616327	-0.00270249	-0.00247012	-0.0044588	-0.0168645
4.01562	-0.00397687	-0.00360273	-0.00159852	-0.000853248	0.00490218
5.5	0.0100253	-0.00167884	0.00698657	0.000548912	-0.027235
6.98438	0.00209476	-0.000373116	-0.000963544	0.00803516	0.00191315
8.46875	0.0102341	0.0142786	0.00218919	0.00576181	-0.00463964
9.95312	-0.00655032	-0.000441927	-0.0087825	-0.0109166	-0.0258778
11.4453	0.00935049	0.0052292	0.00493538	0.00559501	-0.00735771
12.9297	-0.0342059	-0.0107075	-0.000720952	-0.0071295	0.0600873
14.4062	0.00980803	0.00190206	0.00177707	0.00578977	0.0176065
15.8906	-0.0208354	-0.0169576	-0.0121134	-0.0231969	0.0031124
17.3828	0.00485704	0.0115877	0.00550999	0.0124794	0.0693247
18.8672	0.00533198	-0.00290413	-0.00609548	-0.0009433	0.0292099
20.3516	0.014706	0.0193668	0.00365269	0.00904011	0.0311088
21.8359	0.0063917	0.0133394	0.000660968	0.00427762	0.00871525
23.3203	0.0249152	0.0611758	0.00181684	0.0327845	0.109264
24.8047	0.0863219	0.0990016	0.00440707	0.0867821	0.0735675
26.2891	0.121276	0.151614	0.0355902	0.141518	0.0819379
27.7734	0.163261	0.160654	0.0386208	0.166612	0.0259954
29.2578	0.181386	0.159231	0.0416538	0.178736	0.0354315
30.7422	0.227549	0.180532	0.0596413	0.189485	0.0864011
32.2266	0.234975	0.192087	0.0764459	0.194899	0.116862
33.7109	0.278129	0.182559	0.0745569	0.186963	0.129709
35.1953	0.272477	0.163617	0.0769944	0.171156	0.155204
36.6875	0.290076	0.164309	0.0868346	0.173002	0.132169
38.1719	0.275896	0.154536	0.0903408	0.168865	0.133945
39.6562	0.276665	0.160189	0.0826989	0.153529	0.190048
41.1406	0.278315	0.151126	0.0707369	0.163301	0.222134
42.625	0.272335	0.1481	0.096725	0.16627	0.1137
44.1094	0.243221	0.133027	0.0811372	0.139004	0.125124
45.5938	0.264123	0.164091	0.0833552	0.155546	0.174781
47.0781	0.270207	0.184225	0.101326	0.182402	0.156876
48.5625	0.287032	0.15651	0.101778	0.162917	0.105323
50.0469	0.233778	0.144411	0.0936947	0.149342	0.112061
51.5312	0.27191	0.1656	0.0975922	0.165503	0.152191
53.0156	0.271347	0.170758	0.098009	0.172706	0.137021
54.5	0.254492	0.148175	0.106819	0.149472	0.123401
55.9844	0.268428	0.168253	0.105209	0.176972	0.144821
57.4688	0.257415	0.169266	0.103488	0.170448	0.178261
58.9531	0.257179	0.142382	0.0989686	0.147739	0.0923268
60.4453	0.273546	0.166475	0.111859	0.164204	0.146258
61.9297	0.277392	0.179544	0.0989727	0.164113	0.238433
63.4141	0.268587	0.165071	0.107901	0.164693	0.168314
64.8984	0.283694	0.175683	0.116998	0.186749	0.148742
66.3828	0.263388	0.158739	0.111635	0.163909	0.177772
67.8672	0.270654	0.137469	0.0933158	0.144598	0.147297
69.3516	0.266125	0.167997	0.109684	0.164853	0.16878
70.8359	0.276743	0.181794	0.117099	0.173281	0.185583
72.3203	0.26162	0.157816	0.11437	0.160734	0.158121
73.8047	0.276858	0.164608	0.117173	0.177422	0.147519
75.2891	0.263654	0.173248	0.112623	0.167604	0.189367
76.7734	0.278389	0.169274	0.122197	0.160533	0.163721
78.2578	0.274805	0.156498	0.118738	0.17091	0.15768
79.75	0.270995	0.163385	0.117228	0.162957	0.174242
81.2344	0.284968	0.204297	0.10802	0.19292	0.192195
82.7188	0.274798	0.169682	0.116848	0.167692	0.187516
84.2031	0.228772	0.132933	0.117649	0.146957	0.152689
85.6875	0.276183	0.166753	0.11626	0.167798	0.170707
87.1719	0.255172	0.168803	0.104119	0.147553	0.218629
88.6562	0.277346	0.163612	0.128261	0.169772	0.209642
90.1406	0.283686	0.201456	0.119421	0.177949	0.290769
91.625	0.277292	0.160071	0.118015	0.150023	0.177261
93.1094	0.283944	0.20313	0.127374	0.199685	0.208637
94.5938	0.268291	0.167944	0.125339	0.167615	0.177746
96.0781	0.27953	0.15068	0.12484	0.164315	0.111263
97.5625	0.273541	0.174037	0.126894	0.165183	0.197366
99.0469	0.272843	0.153308	0.103963	0.147787	0.172551
100.531	0.273893	0.176749	0.127419	0.169716	0.205347
102.016	0.273881	0.174689	0.118705	0.152546	0.183013
103.508	0.269235	0.17086	0.124322	0.161705	0.191718
104.992	0.290996	0.193084	0.132604	0.184662	0.20632
106.477	0.269931	0.167259	0.124935	0.163911	0.194987
107.961	0.271113	0.185447	0.132368	0.181715	0.189795
109.445	0.272363	0.171788	0.130789	0.165046	0.179253
110.93	0.270628	0.179348	0.12917	0.178366	0.211829
112.414	0.272644	0.170851	0.128491	0.169509	0.225525
113.898	0.278399	0.177193	0.135827	0.179874	0.169177
115.383	0.25276	0.164673	0.115929	0.14272	0.160595
116.867	0.278591	0.175012	0.126801	0.174094	0.166617
118.352	0.275944	0.182818	0.129907	0.177122	0.203063
119.836	0.285529	0.176656	0.135872	0.176196	0.1605
121.32	0.263513	0.163875	0.122766	0.153269	0.138542
122.812	0.288195	0.185548	0.13385	0.177951	0.213686
124.297	0.292388	0.179668	0.130731	0.176278	0.18067
125.773	0.287348	0.167381	0.133103	0.158621	0.157633
127.258	0.293478	0.18022	0.129947	0.17457	0.173985
128.75	0.279803	0.186035	0.136155	0.17156	0.229164
130.234	0.291969	0.179849	0.133358	0.177466	0.208682
131.719	0.278895	0.176125	0.139701	0.164496	0.178586
133.203	0.294046	0.186714	0.132616	0.177084	0.235925
134.688	0.281469	0.179222	0.132703	0.172242	0.220577
136.172	0.285761	0.170555	0.136108	0.16671	0.154104
137.656	0.287753	0.178112	0.137249	0.173897	0.202394
139.141	0.286733	0.164412	0.133615	0.155659	0.189466
140.625	0.289773	0.180904	0.130492	0.169746	0.190848
142.109	0.289692	0.170403	0.135824	0.155244	0.182308
143.594	0.283232	0.173373	0.13565	0.168275	0.156756
145.078	0.301302	0.179782	0.135466	0.167292	0.215855
146.57	0.285892	0.180751	0.139812	0.171064	0.215855
148.055	0.308293	0.19765	0.144879	0.176266	0.240079
149.539	0.28258	0.158086	0.138557	0.160748	0.125394
151.023	0.31051	0.212536	0.148306	0.19561	0.273252
152.508	0.301888	0.208014	0.150458	0.19854	0.200829
153.992	0.315898	0.193616	0.155497	0.198201	0.184232
155.477	0.262076	0.163041	0.138874	0.159907	0.204669
156.961	0.292368	0.161918	0.135971	0.164756	0.173604
158.445	0.302825	0.189661	0.139024	0.178919	0.182335
159.93	0.295433	0.153103	0.141586	0.15666	0.158894
161.414	0.300136	0.180936	0.140573	0.174927	0.205177
162.898	0.304475	0.181621	0.122288	0.158364	0.143157
164.383	0.295877	0.182787	0.136128	0.173184	0.207632
165.867	0.300394	0.178885	0.136515	0.156898	0.157777
167.352	0.306202	0.188402	0.148474	0.175988	0.197151
168.836	0.304993	0.181234	0.130693	0.160012	0.185713
170.32	0.304457	0.189549	0.144867	0.175942	0.192737
171.812	0.296962	0.18206	0.139185	0.158493	0.158023
173.297	0.304392	0.188687	0.147312	0.176857	0.201762
174.781	0.290042	0.192403	0.14323	0.17177	0.215385
176.266	0.304314	0.185242	0.146821	0.177653	0.224781
177.75	0.278314	0.186743	0.150148	0.172425	0.245739
179.234	0.302618	0.180104	0.144912	0.175861	0.22061
180.719	0.284313	0.199515	0.15003	0.185582	0.23447
182.203	0.307518	0.184148	0.143933	0.17822	0.212796
183.688	0.290422	0.19868	0.158348	0.188637	0.215039
185.172	0.315721	0.187953	0.148985	0.182701	0.185383
186.656	0.284927	0.210939	0.139261	0.182233	0.227039
188.141	0.313396	0.184837	0.150233	0.175281	0.20824
189.633	0.267109	0.177251	0.154733	0.180484	0.223057
191.117	0.311107	0.193152	0.151153	0.179806	0.228704
192.602	0.283864	0.173263	0.140779	0.166734	0.228549
194.086	0.318355	0.208178	0.164492	0.198917	0.234445
195.57	0.297437	0.178683	0.147413	0.17439	0.251587
197.055	0.30714	0.178332	0.147063	0.162845	0.198661
198.539	0.302243	0.177909	0.146618	0.173211	0.219957
200.023	0.292109	0.180662	0.158502	0.17877	0.217447
201.508	0.304517	0.187691	0.147408	0.175976	0.227432
202.992	0.313035	0.180677	0.151759	0.173928	0.205599
204.477	0.30271	0.186629	0.149413	0.170661	0.219039
205.961	0.297196	0.179303	0.156426	0.174537	0.195882
207.445	0.31205	0.182238	0.141998	0.178688	0.143326
208.93	0.302583	0.177262	0.148406	0.174346	0.227242
210.414	0.30751	0.18499	0.150656	0.168746	0.221495
211.898	0.30572	0.17363	0.154742	0.170205	0.189171
213.383	0.307729	0.182982	0.151567	0.172868	0.219769
214.875	0.298628	0.178251	0.147618	0.176522	0.23062
216.359	0.306221	0.184666	0.155099	0.177492	0.217336
217.844	0.304667	0.18039	0.1485	0.175978	0.229003
219.328	0.307416	0.185306	0.146507	0.179836	0.209833
220.812	0.294048	0.169903	0.145786	0.157605	0.162878
222.297	0.304355	0.192282	0.153701	0.18059	0.219052
223.781	0.315465	0.218639	0.157501	0.198614	0.223937
239.242	0.643627	0.359334	0.602969	0.354937	0.51468
243.305	0.651842	0.368302	0.591222	0.358487	0.495794
246.562	0.644908	0.341121	0.575052	0.338072	0.40031
249.82	0.661787	0.383817	0.583561	0.368593	0.49472
253.07	0.657473	0.365032	0.587506	0.359102	0.431025
256.328	0.659791	0.357683	0.584809	0.353237	0.487117
259.578	0.673915	0.396247	0.592163	0.381806	0.52322
262.836	0.649874	0.358089	0.598947	0.355683	0.511459
266.094	0.647218	0.355608	0.594732	0.355697	0.485753
269.344	0.63992	0.315726	0.579675	0.328189	0.394463
272.602	0.647168	0.387236	0.577991	0.382631	0.497769
275.859	0.65686	0.361778	0.582299	0.352799	0.498821
279.109	0.663098	0.367448	0.590443	0.354503	0.501549
282.367	0.670569	0.381833	0.59668	0.375979	0.508965
285.617	0.643604	0.36506	0.595579	0.357865	0.519544
288.875	0.647856	0.370788	0.592485	0.362537	0.494709
292.133	0.647289	0.35303	0.595263	0.358378	0.436057
295.383	0.657464	0.377623	0.590905	0.357793	0.531428
298.641	0.659863	0.358071	0.584798	0.355509	0.481888
301.891	0.67171	0.36281	0.584967	0.356513	0.493897
305.148	0.669255	0.377196	0.591348	0.3593	0.517749
308.406	0.627247	0.342075	0.593855	0.337606	0.437807
311.656	0.647853	0.354084	0.591356	0.349284	0.477881
314.914	0.660763	0.352654	0.58895	0.360307	0.497859
318.172	0.640206	0.342351	0.570096	0.332276	0.478164
321.422	0.652725	0.349722	0.581308	0.356098	0.471544
324.68	0.651937	0.350685	0.590356	0.347636	0.478996
327.938	0.659548	0.347699	0.591425	0.343302	0.497291
331.188	0.624684	0.384417	0.589337	0.369859	0.512018
334.445	0.63998	0.353107	0.596106	0.345248	0.506228
337.695	0.64135	0.356024	0.605602	0.352583	0.507154
340.953	0.638098	0.332495	0.592579	0.344302	0.440201
344.211	0.655142	0.358676	0.580636	0.342383	0.469092
347.461	0.667388	0.362262	0.581759	0.355714	0.503598
350.719	0.660764	0.365315	0.585951	0.359145	0.464981
353.977	0.642973	0.35625	0.587708	0.343507	0.477331
357.227	0.646797	0.353133	0.593096	0.345225	0.454399
360.484	0.647432	0.357524	0.591411	0.353522	0.534428
363.742	0.630587	0.331741	0.583566	0.328393	0.407999
366.992	0.658131	0.372566	0.593652	0.364228	0.466135
370.25	0.658624	0.349726	0.590471	0.349479	0.462834
373.508	0.662097	0.353716	0.589807	0.351985	0.490644
376.758	0.651284	0.379898	0.596406	0.356065	0.538163
380.016	0.622821	0.335707	0.593473	0.337544	0.512563
383.266	0.635802	0.347083	0.583147	0.343937	0.536122
386.523	0.635551	0.351948	0.575053	0.344484	0.484666
389.773	0.642408	0.333232	0.597246	0.350902	0.464679
393.031	0.645244	0.346246	0.585622	0.337973	0.475072
396.289	0.65618	0.353724	0.584467	0.346124	0.484254
399.539	0.649607	0.360066	0.571748	0.337495	0.47022
402.797	0.638779	0.345464	0.573342	0.327707	0.493369
406.055	0.638386	0.334749	0.588262	0.338734	0.493321
409.305	0.622103	0.328687	0.578172	0.328152	0.465114
412.562	0.662391	0.394918	0.592729	0.370491	0.552916
415.82	0.650518	0.35242	0.587572	0.340429	0.479196
419.07	0.662585	0.35034	0.588515	0.345185	0.449614
422.328	0.65118	0.352498	0.581484	0.335165	0.400048
425.578	0.638881	0.340951	0.574533	0.321364	0.453703
428.836	0.638168	0.339655	0.581761	0.337905	0.469425
432.094	0.617577	0.320864	0.576407	0.327155	0.411875
435.344	0.637625	0.332416	0.573652	0.328439	0.516503
438.602	0.63374	0.335431	0.582576	0.338704	0.512245
441.859	0.644747	0.340724	0.577136	0.336991	0.492807
445.109	0.640149	0.346107	0.578241	0.331434	0.493389
448.367	0.630687	0.360685	0.60133	0.357259	0.519372
451.625	0.607479	0.327688	0.591754	0.329773	0.486404
454.875	0.606719	0.313579	0.57521	0.309406	0.43202
458.133	0.645257	0.350428	0.583648	0.340984	0.505852
461.383	0.637502	0.320649	0.57848	0.326539	0.475836
464.641	0.647151	0.336639	0.584786	0.332427	0.476146
467.898	0.63762	0.323359	0.593642	0.324633	0.482882
471.148	0.628162	0.328819	0.595701	0.334069	0.460958
474.406	0.63168	0.353666	0.599025	0.354713	0.455058
477.664	0.581987	0.316973	0.583556	0.324237	0.503774
480.914	0.638726	0.332423	0.574335	0.33248	0.442412
484.172	0.642708	0.346024	0.581951	0.339328	0.451306
487.422	0.656034	0.359558	0.591574	0.360114	0.467885
490.68	0.622459	0.304614	0.596076	0.325704	0.478341
493.938	0.613775	0.325575	0.581205	0.329325	0.465738
497.188	0.624581	0.325352	0.574906	0.329417	0.482596
500.445	0.587054	0.298971	0.579928	0.310112	0.495737
503.695	0.632025	0.352817	0.576839	0.349528	0.472456
506.953	0.633195	0.33716	0.572337	0.332822	0.474074
510.211	0.632306	0.331484	0.574376	0.333614	0.46473
513.461	0.616643	0.312344	0.587488	0.32027	0.430874
516.719	0.614222	0.346032	0.584593	0.332737	0.492351
519.977	0.617796	0.326416	0.575918	0.332535	0.455217
523.227	0.593281	0.316172	0.580191	0.330667	0.496307
526.484	0.614439	0.315518	0.572877	0.327797	0.434078
529.742	0.64041	0.363704	0.574641	0.348046	0.49238
532.992	0.632427	0.331318	0.571015	0.336186	0.431386
536.25	0.637209	0.33038	0.590888	0.342823	0.431266
539.508	0.625572	0.327178	0.578643	0.33382	0.384005
542.758	0.612137	0.325534	0.568227	0.311935	0.445381
546.016	0.611165	0.3208	0.576103	0.33508	0.46509
549.266	0.613911	0.322036	0.577416	0.331227	0.43485
552.523	0.615161	0.306075	0.575452	0.317422	0.404169
555.781	0.627393	0.338049	0.568352	0.326293	0.485438
559.031	0.627417	0.351558	0.568833	0.350951	0.531757
562.289	0.617621	0.327589	0.570186	0.325139	0.45625
565.547	0.605757	0.329551	0.568289	0.326153	0.446146
568.797	0.609252	0.342524	0.579614	0.334408	0.52209
572.055	0.608668	0.327755	0.562314	0.328164	0.473207
575.312	0.615728	0.330139	0.570047	0.326742	0.459604
578.562	0.618183	0.321544	0.572481	0.326243	0.431779
581.82	0.627877	0.319669	0.561069	0.31187	0.448044
585.07	0.605947	0.314962	0.571274	0.320822	0.43369
588.328	0.608039	0.324304	0.572421	0.32841	0.447967
591.578	0.625102	0.348037	0.576353	0.346375	0.48264
594.836	0.608415	0.291955	0.560837	0.303398	0.415201
598.094	0.609637	0.328537	0.578745	0.317997	0.42734
601.344	0.624007	0.319039	0.573034	0.319451	0.419116
604.602	0.615393	0.306891	0.575863	0.307987	0.36569
607.859	0.604602	0.312551	0.560974	0.303382	0.425933
611.109	0.601376	0.309155	0.561183	0.319147	0.469799
614.367	0.608409	0.334751	0.555105	0.335569	0.44749
617.625	0.594084	0.307781	0.564122	0.317993	0.392717
620.875	0.608514	0.32305	0.554889	0.307199	0.452886
624.133	0.610218	0.319872	0.559008	0.32426	0.441979
627.383	0.61002	0.317122	0.569254	0.318438	0.441137
630.641	0.588533	0.293664	0.571001	0.304101	0.384078
633.898	0.597494	0.291389	0.545944	0.290781	0.42438
637.148	0.64211	0.348165	0.554116	0.3394	0.445075
640.406	0.605801	0.317661	0.559591	0.320799	0.496225
643.664	0.606344	0.309484	0.567614	0.317774	0.457808
646.914	0.60205	0.287368	0.5796	0.306074	0.389613
650.172	0.612536	0.305356	0.563374	0.313879	0.442101
653.43	0.598351	0.302973	0.56715	0.307794	0.417418
656.68	0.592267	0.304571	0.572696	0.309143	0.436352
659.938	0.599207	0.345257	0.563324	0.320627	0.477065
663.195	0.584381	0.295559	0.547778	0.312898	0.440602
666.445	0.596722	0.303869	0.556072	0.31298	0.423631
669.703	0.59693	0.296204	0.567936	0.308913	0.440284
672.953	0.597342	0.314226	0.558209	0.316317	0.407771
676.211	0.589287	0.2909	0.54549	0.294191	0.426346
679.469	0.58119	0.296149	0.563365	0.305019	0.431283
682.719	0.563788	0.282125	0.555047	0.283327	0.407251
685.977	0.596945	0.302889	0.55286	0.307671	0.481627
689.227	0.609997	0.3296	0.558067	0.335167	0.472032
692.484	0.592406	0.303834	0.554635	0.315992	0.400441
695.742	0.599341	0.296567	0.56049	0.307621	0.403973
698.992	0.586424	0.305671	0.566932	0.309927	0.453643
702.25	0.584416	0.292441	0.55542	0.304602	0.424354
705.508	0.568077	0.253517	0.564753	0.286401	0.382298
708.758	0.578791	0.300457	0.562584	0.304001	0.460434
712.016	0.592066	0.291204	0.552304	0.297178	0.40503
715.266	0.5944	0.303069	0.552626	0.311314	0.402338
718.523	0.590802	0.284561	0.557429	0.295202	0.413083
721.781	0.57005	0.314044	0.568751	0.311766	0.431874
725.031	0.578578	0.293539	0.551158	0.301765	0.435672
728.289	0.572613	0.269499	0.555515	0.294637	0.395621
731.547	0.576021	0.271841	0.542126	0.290092	0.415141
734.797	0.575762	0.292854	0.548279	0.314386	0.42356
738.055	0.579046	0.292325	0.553355	0.298234	0.418571
741.312	0.587405	0.297116	0.551084	0.301198	0.429173
744.562	0.561961	0.314625	0.550291	0.307873	0.513792
747.82	0.550701	0.303275	0.555295	0.317619	0.397707
751.07	0.563627	0.275763	0.544871	0.300944	0.393586
754.328	0.580635	0.29013	0.547444	0.303143	0.426924
757.586	0.5713	0.27199	0.555873	0.287262	0.374007
760.836	0.579363	0.293444	0.53405	0.289659	0.451559
764.094	0.580632	0.294856	0.5508	0.29521	0.45844
767.352	0.555345	0.297368	0.549556	0.301705	0.453885
770.602	0.571245	0.28376	0.553921	0.293451	0.392393
773.859	0.563645	0.270769	0.553013	0.283717	0.41752
777.117	0.567789	0.303803	0.545553	0.303845	0.398649
780.367	0.571976	0.289579	0.536524	0.301009	0.414524
783.625	0.580596	0.289227	0.550944	0.295806	0.411968
786.883	0.579577	0.28095	0.554513	0.293394	0.427524
790.133	0.557566	0.299686	0.559712	0.311445	0.418858
793.383	0.538258	0.279866	0.547117	0.295846	0.423771
796.641	0.55117	0.281795	0.548133	0.291478	0.468532
799.898	0.545102	0.280573	0.534318	0.284825	0.40772
803.148	0.559016	0.275335	0.535112	0.285455	0.387737
806.406	0.568493	0.281997	0.528817	0.275812	0.433482
809.664	0.558301	0.288452	0.541	0.288245	0.456455
812.914	0.566566	0.288161	0.541982	0.29242	0.427361
816.172	0.552532	0.282675	0.549384	0.290194	0.400771
819.43	0.555494	0.297077	0.55687	0.314739	0.479349
822.68	0.538033	0.263646	0.536942	0.277725	0.429137
825.938	0.560508	0.280886	0.541958	0.290948	0.430511
829.195	0.567497	0.28005	0.543888	0.288045	0.377756
832.445	0.565981	0.261566	0.548022	0.277574	0.361417
835.703	0.563635	0.283344	0.534876	0.270416	0.378007
838.953	0.54839	0.274674	0.53936	0.280039	0.404534
842.211	0.549096	0.277627	0.550874	0.288462	0.401302
845.469	0.531796	0.258072	0.538995	0.274817	0.37743
848.719	0.566264	0.31431	0.540516	0.306298	0.510544
851.977	0.553113	0.280398	0.52905	0.299888	0.416716
855.234	0.553553	0.275125	0.536312	0.286103	0.395889
858.484	0.555865	0.264372	0.534366	0.268598	0.382032
861.742	0.538661	0.260025	0.5443	0.273436	0.406579
865	0.542761	0.322429	0.538127	0.296656	0.512281
868.25	0.546439	0.274027	0.53474	0.290375	0.376447
871.508	0.548407	0.271597	0.529213	0.282225	0.395753
874.758	0.562174	0.269511	0.54702	0.287706	0.410394
878.016	0.559923	0.271781	0.539932	0.286913	0.410214
881.273	0.552133	0.281657	0.542226	0.288889	0.439448
884.523	0.519342	0.258543	0.538354	0.282169	0.37659
887.781	0.537138	0.259783	0.535381	0.276097	0.351908
891.039	0.5036	0.2479	0.539845	0.265854	0.346844
894.289	0.553942	0.272118	0.530243	0.284658	0.408941
897.547	0.542803	0.247027	0.537041	0.276067	0.341883
900.797	0.547044	0.255082	0.539513	0.279875	0.403677
904.055	0.53612	0.243702	0.544154	0.266745	0.391996
907.312	0.533456	0.262509	0.534445	0.27441	0.395546
910.562	0.522535	0.26052	0.531983	0.276996	0.356783
913.82	0.508857	0.21989	0.515826	0.241638	0.404204
917.07	0.531848	0.267518	0.526256	0.274262	0.445133
920.328	0.548953	0.27549	0.523956	0.279285	0.463175
923.586	0.548241	0.264618	0.531668	0.273943	0.417069
926.836	0.528811	0.239732	0.538839	0.257539	0.376065
930.094	0.533816	0.268669	0.518662	0.261784	0.386671
933.352	0.52742	0.256192	0.533713	0.272899	0.390316
936.602	0.509631	0.253136	0.538702	0.276647	0.455093
939.859	0.531746	0.262297	0.526662	0.280712	0.364556
943.117	0.551187	0.293632	0.53794	0.294368	0.475808
946.367	0.533582	0.264948	0.526245	0.286098	0.364653
949.625	0.546905	0.270853	0.541182	0.294885	0.382521
952.883	0.527613	0.248753	0.524542	0.266104	0.346628
956.133	0.528098	0.250395	0.528958	0.27195	0.374486
959.391	0.510838	0.249465	0.549888	0.28255	0.353568
962.641	0.518768	0.246695	0.523669	0.270756	0.399494
965.898	0.530695	0.257606	0.513996	0.278467	0.407812
969.156	0.537053	0.255758	0.521924	0.271912	0.423071
972.406	0.539202	0.26536	0.530535	0.278666	0.401453
975.664	0.52439	0.283304	0.531762	0.290323	0.438965
978.922	0.49933	0.274507	0.528395	0.287936	0.426526
982.172	0.538911	0.284895	0.528506	0.298081	0.408709
985.43	0.527955	0.264753	0.519118	0.270596	0.402508
988.688	0.530026	0.26565	0.522429	0.275221	0.405751
991.938	0.537572	0.287	0.525753	0.279246	0.445357
995.195	0.531241	0.278231	0.526941	0.278418	0.40055
998.445	0.51496	0.242921	0.521932	0.258544	0.392601
1001.7	0.510741	0.248156	0.530246	0.266862	0.362537
1004.95	0.528061	0.271192	0.514552	0.280455	0.359425
1008.21	0.519745	0.237148	0.513682	0.254176	0.355179
1011.47	0.524537	0.272117	0.529804	0.275955	0.377846
1014.72	0.51829	0.254247	0.519903	0.264254	0.346992
1017.98	0.526666	0.246112	0.522577	0.264373	0.343626
1021.23	0.505541	0.24947	0.524846	0.261838	0.374191
1024.48	0.507086	0.271176	0.514489	0.260506	0.466886
1027.74	0.500211	0.24646	0.496258	0.246421	0.391131
1031	0.506701	0.24643	0.513224	0.25621	0.412519
1034.25	0.511442	0.243444	0.510124	0.260385	0.376642
1037.51	0.51276	0.24508	0.510247	0.259659	0.389649
1040.76	0.516719	0.25457	0.516402	0.265399	0.373078
1044.02	0.496544	0.240646	0.53322	0.26875	0.391073
1047.27	0.480102	0.249858	0.515392	0.266639	0.377969
1050.52	0.485567	0.208905	0.494096	0.228846	0.35499
