# Supplementary material for: Validation of Blood Volume Fraction Quantification with 3D Gradient Echo Dynamic Contrast-Enhanced Magnetic Resonance Imaging in Porcine Skeletal Muscle
Source: PLoS One. 2017 Jan 31;12(1):e0170841. doi: 10.1371/journal.pone.0170841 (PMC5283669; doi:10.1371/journal.pone.0170841)
Supplement: S2 File — The files contain the time points and the relaxation rate changes of the AIF and the five skeletal muscle regions of the pigs hind limb. (ZIP) [file pone.0170841.s002.zip › S2_Files/SE3_Vasovist_AIF.ods]

## Sheet: SE14_Vaso_AIF
Time	Relaxation Rate Change in Aorta
0	-0.460561
4.02344	-0.0222811
5.50781	-0.0419791
6.98438	0.388861
8.47656	-0.231043
9.96094	0.400004
11.4453	0.411929
12.9297	0.118774
14.4141	-0.144709
15.8984	-0.198159
17.3828	-0.132941
18.8672	0.264249
20.3516	4.91486
21.8359	15.6258
23.3203	27.4313
24.8047	37.8692
26.2891	43.1044
27.7812	39.9435
29.2656	31.1071
30.75	21.5675
32.2344	15.8871
33.7188	11.6681
35.2031	8.374
36.6875	5.4651
38.1719	5.43508
39.6562	4.89418
41.1406	6.31253
42.625	7.4865
44.1094	8.94921
45.5938	10.0796
47.0781	12.1158
48.5625	12.4443
50.0469	11.9873
51.5391	12.0243
53.0234	11.0589
54.5078	9.92718
55.9922	9.29202
57.4766	9.4882
58.9609	9.04295
60.4453	8.62001
61.9297	8.27709
63.4141	8.2399
64.8984	8.02166
66.3828	8.0153
67.8672	8.00301
69.3516	7.6868
70.8438	8.76958
72.3281	7.18461
73.8125	7.25781
75.2969	7.26738
76.7812	6.94189
78.2656	7.2924
79.75	6.32573
81.2344	6.7627
82.7188	6.71828
84.2031	7.11664
85.6875	6.92435
87.1719	6.96643
88.6562	7.03447
90.1406	6.93704
91.625	6.62254
93.1094	6.88328
94.6016	6.74
96.0859	6.69333
97.5703	6.52296
99.0547	6.96634
100.539	6.75932
102.023	6.27664
103.508	6.60776
104.992	6.83645
106.477	6.78167
107.961	6.04842
109.445	6.53239
110.93	6.29044
112.414	6.09097
113.906	5.80416
115.391	6.18772
116.875	5.58296
118.352	6.33003
119.844	6.08277
121.328	6.79299
122.812	6.76366
124.297	6.3334
125.781	5.91501
127.266	6.06937
128.75	5.55836
130.234	5.60243
131.719	5.74398
133.203	5.88838
134.688	5.61877
136.172	5.86857
137.664	6.3217
139.148	5.91044
140.633	6.07515
142.117	7.43666
143.602	6.02345
145.086	5.63725
146.57	6.38974
148.055	6.41575
149.539	6.45929
