# Supplementary material for: Validation of Blood Volume Fraction Quantification with 3D Gradient Echo Dynamic Contrast-Enhanced Magnetic Resonance Imaging in Porcine Skeletal Muscle
Source: PLoS One. 2017 Jan 31;12(1):e0170841. doi: 10.1371/journal.pone.0170841 (PMC5283669; doi:10.1371/journal.pone.0170841)
Supplement: S2 File — The files contain the time points and the relaxation rate changes of the AIF and the five skeletal muscle regions of the pigs hind limb. (ZIP) [file pone.0170841.s002.zip › S2_Files/SE3_Vasovist_tissue.ods]

## Sheet: SE14_Vaso_tissue_matrix
Time	Relaxation Rate Changes
	Med UL	Cran UL	Lat UL	Lower Limb	Pelvis
0	-0.00297539	0.007716	-0.000196195	0.00678407	-0.0253407
4.02344	-0.00132594	-0.0140436	0.00654785	-0.00957792	-0.00323211
5.50781	-0.00261014	-0.0168521	-0.00530287	-0.0126508	0.0313691
6.98438	-0.000118266	0.00816148	0.000132659	0.00373874	0.00428353
8.47656	0.0079521	0.022501	-0.00751349	0.0114121	0.034667
9.96094	0.000899013	-0.00639394	0.00708451	0.00149235	-0.0402612
11.4453	0.0133732	0.00480286	-0.00560794	0.00529	-0.0165335
12.9297	-0.00456762	-0.00708608	-0.00107013	-0.00272818	-0.0173105
14.4141	0.0106236	0.000446479	-0.00510721	0.00654213	0.00944234
15.8984	-0.00558894	-0.0089742	0.00061209	-0.00467465	-0.0218481
17.3828	0.0108972	-0.00297966	0.00963382	0.00967126	0.00282149
18.8672	-0.0047243	-0.0124154	-0.00288955	-0.00361954	0.00311841
20.3516	0.00911964	0.00563154	-0.00473668	0.00570999	0.0384219
21.8359	-0.00363309	0.00665422	-0.00398312	-0.00216553	0.0361843
23.3203	0.0420428	0.0360808	0.00294885	0.0287022	0.0364725
24.8047	0.0477378	0.0563421	0.0077661	0.0480597	0.0154358
26.2891	0.1161	0.0905018	0.0170005	0.0797287	0.0324502
27.7812	0.112988	0.113931	0.0308952	0.109409	-0.00456594
29.2656	0.161146	0.125805	0.0394051	0.119201	0.0142849
30.75	0.134537	0.121247	0.032869	0.10442	0.00305981
32.2344	0.200278	0.137046	0.0621801	0.134072	0.109064
33.7188	0.166915	0.129997	0.0680347	0.125094	0.182537
35.2031	0.239886	0.129068	0.0790738	0.126311	0.0921419
36.6875	0.21055	0.117863	0.0704758	0.112755	0.0784986
38.1719	0.254751	0.154467	0.0859087	0.14756	0.164957
39.6562	0.242647	0.125996	0.0773395	0.127829	0.16178
41.1406	0.221281	0.116329	0.0776883	0.113662	0.16029
42.625	0.240579	0.127877	0.0878871	0.127411	0.130426
44.1094	0.225902	0.133352	0.089863	0.124012	0.15943
45.5938	0.226607	0.112178	0.0859789	0.11449	0.107013
47.0781	0.226406	0.127008	0.0917536	0.125645	0.0853323
48.5625	0.238135	0.153652	0.0881913	0.130944	0.17443
50.0469	0.229042	0.137674	0.096635	0.128192	0.0960545
51.5391	0.259767	0.170324	0.0961152	0.162389	0.12341
53.0234	0.237228	0.136619	0.0995016	0.13433	0.107012
54.5078	0.264603	0.15611	0.10344	0.164274	0.123121
55.9922	0.242948	0.140248	0.0924954	0.138127	0.127577
57.4766	0.263725	0.16218	0.105948	0.162773	0.171654
58.9609	0.235733	0.134374	0.101262	0.136012	0.135233
60.4453	0.261676	0.168552	0.106724	0.163108	0.16762
61.9297	0.23735	0.147608	0.099162	0.140568	0.184058
63.4141	0.259783	0.157269	0.0957273	0.141825	0.195867
64.8984	0.229856	0.115157	0.102542	0.119349	0.0638664
66.3828	0.248784	0.149511	0.0945153	0.133261	0.1749
67.8672	0.25839	0.163511	0.0966032	0.162499	0.15137
69.3516	0.249851	0.135255	0.0999511	0.122385	0.15327
70.8438	0.210697	0.122732	0.100686	0.123342	0.1417
72.3281	0.239681	0.133154	0.102843	0.117861	0.116134
73.8125	0.230634	0.140961	0.0862513	0.128823	0.0896033
75.2969	0.234969	0.125124	0.107562	0.114637	0.138242
76.7812	0.242263	0.135139	0.0970749	0.126835	0.144164
78.2656	0.242449	0.132813	0.101437	0.122508	0.106165
79.75	0.236759	0.131375	0.0982163	0.125073	0.177
81.2344	0.235209	0.134978	0.107272	0.127326	0.131913
82.7188	0.243265	0.157727	0.105251	0.136961	0.141136
84.2031	0.237234	0.125949	0.104198	0.116335	0.14964
85.6875	0.228078	0.115319	0.0976067	0.108638	0.146753
87.1719	0.22673	0.144107	0.105078	0.125186	0.139521
88.6562	0.252308	0.16924	0.105597	0.144368	0.218477
90.1406	0.226604	0.133116	0.10734	0.122554	0.147592
91.625	0.235566	0.129892	0.107328	0.111813	0.117973
93.1094	0.228545	0.136428	0.105385	0.120704	0.155408
94.6016	0.242056	0.146309	0.102425	0.121609	0.165805
96.0859	0.220621	0.137963	0.104203	0.123356	0.116976
97.5703	0.244821	0.139917	0.104218	0.120257	0.150494
99.0547	0.22303	0.15775	0.116886	0.142703	0.171431
100.539	0.238936	0.14422	0.105209	0.125158	0.133308
102.023	0.212874	0.127084	0.0712314	0.0854781	0.107463
103.508	0.247806	0.141336	0.10997	0.128886	0.130614
104.992	0.225324	0.146729	0.120954	0.142058	0.166441
106.477	0.248162	0.144627	0.109229	0.127591	0.154739
107.961	0.20906	0.134678	0.0901774	0.106021	0.184793
109.445	0.244404	0.157868	0.111934	0.136632	0.181268
110.93	0.24215	0.154608	0.108864	0.135526	0.230758
112.414	0.232127	0.125313	0.105888	0.108565	0.14869
113.906	0.243815	0.14555	0.104936	0.12984	0.179232
115.391	0.219312	0.151729	0.109284	0.141627	0.208061
116.875	0.231963	0.139981	0.107064	0.120495	0.148811
118.352	0.2313	0.146014	0.107792	0.116081	0.098207
119.844	0.245499	0.148097	0.114582	0.126627	0.159427
121.328	0.236883	0.124115	0.106704	0.107376	0.0878081
122.812	0.251181	0.154085	0.104768	0.126826	0.164709
124.297	0.235083	0.166642	0.10873	0.122987	0.214604
125.781	0.242808	0.141572	0.111605	0.12744	0.13334
127.266	0.227782	0.146532	0.115964	0.122577	0.146989
128.75	0.239882	0.157388	0.10999	0.1272	0.192125
130.234	0.231319	0.153416	0.111547	0.127195	0.183731
131.719	0.240911	0.14009	0.108465	0.127756	0.208993
133.203	0.230605	0.144042	0.116679	0.119321	0.177245
134.688	0.243675	0.162738	0.113131	0.130294	0.184137
136.172	0.238997	0.150834	0.115997	0.131599	0.139892
137.664	0.240959	0.133087	0.107415	0.107047	0.157141
139.148	0.244773	0.1618	0.107388	0.13815	0.14552
140.633	0.261458	0.179563	0.121026	0.145381	0.184636
142.117	0.208734	0.137657	0.117722	0.119442	0.175119
143.602	0.244371	0.149819	0.117574	0.126771	0.12097
145.086	0.222976	0.150219	0.106794	0.125181	0.112592
146.57	0.262447	0.148156	0.125421	0.136137	0.156926
148.055	0.236682	0.154397	0.116222	0.129197	0.177473
149.539	0.24107	0.151598	0.110788	0.115474	0.146648
