# Supplementary material for: Validation of Blood Volume Fraction Quantification with 3D Gradient Echo Dynamic Contrast-Enhanced Magnetic Resonance Imaging in Porcine Skeletal Muscle
Source: PLoS One. 2017 Jan 31;12(1):e0170841. doi: 10.1371/journal.pone.0170841 (PMC5283669; doi:10.1371/journal.pone.0170841)
Supplement: S2 File — The files contain the time points and the relaxation rate changes of the AIF and the five skeletal muscle regions of the pigs hind limb. (ZIP) [file pone.0170841.s002.zip › S2_Files/SE4_Dotarem_AIF.ods]

## Sheet: SE15_Dota_AIF
Time	Relaxation Rate Change in Aorta
0	0.116366
4.51562	0.194469
6.16406	0.44778
7.80859	0.33834
9.45703	0.306917
11.1016	-0.270881
12.75	-0.111604
14.3945	-0.354616
16.043	-0.359047
17.6875	-0.275042
19.3359	-0.0833046
20.9805	5.64804
22.6289	17.8716
24.2734	45.9235
25.918	81.7442
27.5664	123.221
29.2109	112.925
30.8555	75.4207
32.5039	48.1337
34.1484	30.3556
35.7969	18.4363
37.4414	11.8305
39.0898	7.46558
40.7344	5.41302
42.3828	4.60371
44.0273	5.46555
45.6758	6.39005
47.3203	8.6118
48.9688	11.5514
50.6133	12.5669
52.2578	15.2048
53.9062	16.5226
55.5508	16.5435
57.1992	16.8598
58.8477	16.2076
60.4883	16.0818
62.1367	14.0742
63.7852	13.9402
65.4258	12.9701
67.0742	12.2962
68.7227	11.402
70.3711	10.881
72.0117	10.4855
73.6602	9.52446
75.3086	9.44849
76.957	9.91547
78.5977	8.93106
80.2461	9.16378
81.8945	9.15265
83.543	9.39918
85.1836	8.91145
86.832	9.33516
88.4805	9.28108
90.1211	9.02425
91.7695	8.75226
93.418	8.60242
95.0664	8.75351
96.707	8.59095
98.3555	7.69821
100.004	8.31267
101.652	7.99564
103.293	7.64904
104.941	7.73827
106.59	8.26167
108.238	8.47918
109.879	7.45527
111.527	7.77435
113.176	7.91394
114.816	7.54797
116.465	7.20991
118.113	6.94136
119.754	7.78156
121.402	7.02847
123.051	7.15537
124.699	7.25119
126.34	7.37294
127.988	6.99642
129.637	6.88618
131.285	7.12602
132.926	6.89156
134.574	7.05415
136.223	7.68875
137.863	6.66529
139.512	7.43321
141.16	7.29161
142.809	7.29535
144.449	6.96162
146.098	7.71283
147.746	7.54692
149.395	6.57601
151.035	7.68365
152.684	7.40391
154.332	6.88811
155.98	7.33356
157.621	7.3116
159.27	7.75843
160.918	7.27452
162.559	7.89026
164.207	7.64897
165.855	7.42911
167.496	7.80581
169.145	7.96203
170.793	7.83558
172.441	7.76053
174.09	8.14986
175.73	7.98342
177.379	7.1765
179.027	8.22719
180.676	7.7994
182.316	7.65056
183.965	7.37319
185.613	8.09422
187.254	7.78137
188.902	7.21123
190.551	7.97318
192.191	7.58777
193.84	6.94194
195.488	7.29016
197.137	7.42958
198.777	7.2011
200.426	6.80706
202.074	7.16287
203.723	6.46549
205.363	6.57389
207.012	6.6831
208.66	6.47324
210.301	6.47938
211.949	6.16998
213.598	6.20812
215.246	6.57964
216.887	5.69475
218.535	6.15737
220.184	6.12683
221.832	6.08583
223.473	5.90369
225.121	5.80311
226.77	6.15491
228.418	5.38975
230.059	5.47521
231.707	5.52646
233.355	6.29265
234.996	5.95737
236.645	5.02515
238.293	6.20869
239.934	5.86429
241.582	5.80639
243.23	6.01644
244.879	6.67817
246.52	6.36166
248.168	5.6017
281.198	4.70981
285.26831	4.63375
288.31519	4.66578
291.3699	4.9898
294.4168	4.59482
297.4636	4.80943
300.5183	3.96869
303.573	4.02029
306.6199	5.50615
309.6668	5.35561
312.7214	5.42061
315.7683	4.7345
318.823	4.83168
321.8699	4.42814
324.9246	4.29862
327.9714	4.66994
331.0261	4.0549
334.073	4.50842
337.1277	3.92166
340.1746	4.51257
343.2214	4.40789
346.2761	5.07279
349.3308	4.44945
352.3777	4.08203
355.4246	4.85115
358.4792	4.31282
361.5261	4.71496
364.5808	4.97881
367.6277	4.8702
370.6824	4.48524
373.7292	4.51202
376.7761	4.20196
379.8308	4.09224
382.886	4.91035
385.932	4.88684
388.979	4.26829
392.034	4.67984
395.081	4.20048
398.136	3.98533
401.182	4.0653
404.237	3.81303
407.284	3.74714
410.339	3.55415
413.386	3.23028
416.44	3.32525
419.487	4.14985
422.534	5.00205
425.589	4.06622
428.643	5.35994
431.69	5.08449
434.737	4.52196
437.792	4.80158
440.839	4.22714
443.893	4.04124
446.94	3.88695
449.995	3.7238
453.042	4.94834
456.089	3.87678
459.143	3.90648
462.198	3.41092
465.245	3.48587
468.292	3.65086
471.346	3.56606
474.393	3.65759
477.448	3.46729
480.495	3.62737
483.55	4.11828
486.596	3.58436
489.651	3.28425
492.698	3.81957
495.753	3.94166
498.8	4.3187
501.846	3.80802
504.901	3.91704
507.956	3.64711
511.003	3.6913
514.05	3.56045
517.104	3.56511
520.151	3.64664
523.206	3.27319
526.253	3.42045
529.307	4.45919
532.354	3.29849
535.401	3.59529
538.456	3.61217
541.51	3.98835
544.557	3.95358
547.604	4.4884
550.659	4.40486
553.706	4.03858
556.76	3.9186
559.807	3.85927
562.862	3.39011
565.909	2.2526
568.964	2.8722
572.01	4.00876
575.065	3.25065
578.112	3.23378
581.159	2.98953
584.214	3.57799
587.268	3.27758
590.315	3.71699
593.362	3.91922
596.417	3.32323
599.464	3.08476
602.518	3.27077
605.565	4.15131
608.62	3.84831
611.667	4.62358
614.714	3.96051
617.768	3.79347
620.823	3.85901
623.87	3.86232
626.917	3.36654
629.971	3.44385
633.018	3.59471
636.073	3.40553
639.12	3.15684
642.175	2.73317
645.221	2.33028
648.276	3.18027
651.323	3.17274
654.378	3.38064
657.425	2.90477
660.471	2.90334
663.526	3.18282
666.581	3.28886
669.628	3.69023
672.675	3.12723
675.729	3.26944
678.776	3.40117
681.831	3.91511
684.878	3.88772
687.932	4.15076
690.979	3.64435
694.026	3.42652
697.081	3.70367
700.136	3.70413
703.182	3.1629
706.229	3.02108
709.284	2.70247
712.331	3.13732
715.386	2.75402
718.432	1.96283
721.487	2.07458
724.534	3.45694
727.589	2.80767
730.636	2.88833
733.69	3.20943
736.737	3.18963
739.784	3.58294
742.839	3.36461
745.893	3.24244
748.94	3.09873
751.987	3.17583
755.042	3.49161
758.089	5.02201
761.143	3.50154
764.19	3.2975
767.245	3.23372
770.292	3.44082
773.339	2.5865
776.393	2.66026
779.448	2.44141
782.495	2.49751
785.542	2.73843
788.596	2.68686
791.643	2.50206
794.698	2.4982
797.745	3.00981
800.8	3.87062
803.846	3.37535
806.901	3.20277
809.948	3.67277
813.003	3.38418
816.05	2.8263
819.096	2.66623
822.151	2.93807
825.206	2.36631
828.253	3.05606
831.3	3.18897
834.354	3.80527
837.401	3.19299
840.456	3.19742
843.503	3.1993
846.557	3.00645
849.604	3.00954
852.651	2.65481
855.706	3.34526
858.76	3.46903
861.807	2.49721
864.854	3.05424
867.909	2.29728
870.956	1.71016
874.01	2.06278
877.057	3.20229
880.112	3.45759
883.159	3.00209
886.206	3.3609
889.26	2.51108
892.315	3.20377
895.362	2.89358
898.409	3.03462
901.464	3.14229
904.518	2.90658
907.565	2.43685
910.612	3.50465
913.667	1.8504
916.714	2.35709
919.768	2.80049
922.815	3.78146
925.87	3.17821
928.917	3.2773
931.964	2.56469
935.018	2.59516
938.073	3.04531
941.12	2.92285
944.167	2.60884
947.221	1.57902
950.268	1.28016
953.323	3.14646
956.37	3.09934
959.425	3.98743
962.471	3.32282
965.518	3.34483
968.573	2.9481
971.628	2.2849
974.675	2.90718
977.721	2.83853
980.776	2.58649
983.831	2.11587
986.878	2.48466
989.925	2.27078
992.979	2.76341
996.026	3.64074
999.081	3.27946
1002.128	2.3013
1005.182	2.3138
1008.229	2.58136
1011.276	3.62705
1014.331	2.69
1017.386	2.51314
1020.432	2.31731
1023.479	2.50535
1026.534	3.11505
1029.581	2.84501
1032.636	3.05624
1035.682	2.69244
1038.737	2.96775
1041.784	2.5662
