# Supplementary material for: Validation of Blood Volume Fraction Quantification with 3D Gradient Echo Dynamic Contrast-Enhanced Magnetic Resonance Imaging in Porcine Skeletal Muscle
Source: PLoS One. 2017 Jan 31;12(1):e0170841. doi: 10.1371/journal.pone.0170841 (PMC5283669; doi:10.1371/journal.pone.0170841)
Supplement: S2 File — The files contain the time points and the relaxation rate changes of the AIF and the five skeletal muscle regions of the pigs hind limb. (ZIP) [file pone.0170841.s002.zip › S2_Files/SE4_Dotarem_tissue.ods]

## Sheet: SE15_Dota1_Gewebe_Matrix
Time	Relaxation Rate Changes
	Med UL	Cran UL	Lat UL	Lower Limb	Pelvis
0	0.013088	0.006001	0.00506518	0.00847557	0.0300447
4.51562	-0.0196012	-0.00940976	-0.00970043	-0.0122045	-0.0468532
6.16406	0.00528503	0.0116188	0.00276526	-0.00475913	-0.0381152
7.80859	-0.0351551	-0.0195762	-0.00510687	-0.031979	0.03448
9.45703	0.00635685	0.000599259	-0.010586	0.0188341	0.069934
11.1016	0.00648168	0.00223532	-0.00520712	0.0044146	-0.0375346
12.75	0.01189	-0.0037874	0.00432316	-0.00130022	-0.0244307
14.3945	-0.0149228	-0.00110783	-0.00510981	-0.00841064	-0.0298909
16043	0.0169437	0.00793229	0.0109947	0.0122037	0.00890449
17.6875	0.0112408	0.00671059	0.0136119	0.0154169	0.0371909
19.3359	0.0308754	0.0129113	0.0218935	0.0158286	0.0273122
20.9805	0.0225936	0.00770014	0.00245784	0.00819532	0.0377065
22.6289	0.0197802	0.00493805	-0.00347256	0.0247632	0.0117293
24.2734	0.0199305	0.0295671	0.00964432	0.00672741	0.0304065
25.918	0.136102	0.0852741	0.0173432	0.075055	0.224604
27.5664	0.125059	0.106478	0.0120405	0.0597084	0.285475
29.2109	0.233303	0.161616	0.049446	0.145115	0.291944
30.8555	0.282613	0.187384	0.0742912	0.173979	0.245263
32.5039	0.298769	0.206808	0.102396	0.201386	0.375877
34.1484	0.342357	0.211808	0.117317	0.248978	0.378376
35.7969	0.328111	0.198031	0.112034	0.22002	0.329317
37.4414	0.333012	0.202666	0.120683	0.228877	0.341024
39.0898	0.323887	0.201293	0.133114	0.207433	0.278895
40.7344	0.302574	0.173456	0.104916	0.194513	0.290356
42.3828	0.282539	0.173904	0.104657	0.184008	0.24915
44.0273	0.285922	0.161337	0.0940484	0.169878	0.206806
45.6758	0.350362	0.154304	0.0781551	0.173309	0.238419
47.3203	0.290433	0.181413	0.121908	0.195426	0.367803
48.9688	0.285421	0.153501	0.0768139	0.178043	0.274821
50.6133	0.29248	0.176649	0.104075	0.193907	0.281599
52.2578	0.329943	0.223617	0.142706	0.218018	0.434426
53.9062	0.301645	0.172555	0.0918894	0.197986	0.265209
55.5508	0.307813	0.189564	0.106451	0.193751	0.309198
57.1992	0.305525	0.189381	0.111283	0.181943	0.304682
58.8477	0.317582	0.193259	0.124941	0.202919	0.31933
60.4883	0.311515	0.189821	0.0972598	0.191346	0.280715
62.1367	0.311017	0.185441	0.10445	0.19941	0.236455
63.7852	0.308391	0.195359	0.112059	0.193354	0.254611
65.4258	0.306232	0.192106	0.104187	0.203342	0.345149
67.0742	0.254575	0.161536	0.0808135	0.132288	0.383125
68.7227	0.307925	0.192229	0.0985136	0.201801	0.338418
70.3711	0.311151	0.197608	0.108286	0.201645	0.292996
72.0117	0.316251	0.196471	0.119621	0.203129	0.311327
73.6602	0.317216	0.204424	0.116292	0.210426	0.302581
75.3086	0.280342	0.180792	0.0944335	0.179533	0.306229
76.957	0.31384	0.194317	0.103796	0.207774	0.307147
78.5977	0.31735	0.200423	0.125718	0.208084	0.306984
80.2461	0.290281	0.191776	0.1103	0.194561	0.244755
81.8945	0.311267	0.200589	0.111439	0.202877	0.29314
83.543	0.313154	0.201825	0.121414	0.203645	0.344154
85.1836	0.337993	0.203098	0.123149	0.238925	0.362505
86.832	0.267969	0.18457	0.116572	0.173998	0.338783
88.4805	0.307625	0.193292	0.0923919	0.193928	0.310366
90.1211	0.298159	0.189463	0.0927184	0.189213	0.245187
91.7695	0.314351	0.202411	0.124815	0.201758	0.2899
93.418	0.323455	0.201288	0.122911	0.198458	0.337902
95.0664	0.31945	0.20998	0.117496	0.209771	0.322916
96.707	0.324833	0.206824	0.111204	0.202309	0.313176
98.3555	0.297059	0.196566	0.110216	0.194793	0.235512
100.004	0.313361	0.199505	0.109989	0.207813	0.276698
101.652	0.316109	0.203157	0.114475	0.212651	0.323168
103.293	0.324569	0.206643	0.133468	0.210813	0.263534
104.941	0.37472	0.206971	0.10384	0.242714	0.298686
106.59	0.250523	0.162108	0.0897317	0.13853	0.29003
108.238	0.31065	0.175636	0.085326	0.196014	0.260937
109.879	0.32065	0.20878	0.121021	0.213311	0.28619
111.527	0.317871	0.20646	0.132642	0.185785	0.354535
113.176	0.333154	0.203614	0.120054	0.227361	0.291656
114.816	0.324902	0.207796	0.12512	0.213021	0.321481
116.465	0.314523	0.202924	0.106449	0.207098	0.245003
118.113	0.330701	0.207511	0.138165	0.220244	0.310428
119.754	0.300681	0.194442	0.105699	0.201374	0.336354
121.402	0.335354	0.200028	0.120441	0.22986	0.369904
123.051	0.319247	0.199247	0.121756	0.208762	0.275351
124.699	0.305524	0.200836	0.113203	0.203818	0.310324
126.34	0.27887	0.167955	0.097213	0.151531	0.394724
127.988	0.331625	0.208279	0.12046	0.22839	0.352025
129.637	0.326991	0.203063	0.119284	0.215056	0.282407
131.285	0.321467	0.211198	0.140924	0.2006	0.298183
132.926	0.330782	0.210579	0.126299	0.221009	0.334549
134.574	0.290401	0.192239	0.104131	0.185241	0.335029
136.223	0.325327	0.209404	0.115556	0.197227	0.280439
137.863	0.327784	0.210473	0.145611	0.217628	0.325076
139.512	0.337973	0.21233	0.12845	0.22327	0.338699
141.16	0.331258	0.203623	0.120905	0.224022	0.311694
142.809	0.335752	0.212008	0.132272	0.211338	0.241646
144.449	0.335515	0.202905	0.124106	0.204837	0.283357
146.098	0.314482	0.205229	0.148237	0.222222	0.362534
147.746	0.346331	0.212637	0.119601	0.225224	0.3654
149.395	0.331057	0.200797	0.114747	0.218226	0.245584
151.035	0.331661	0.210955	0.130297	0.211039	0.282439
152.684	0.335337	0.210029	0.120603	0.214805	0.292103
154.332	0.307571	0.200996	0.116407	0.191578	0.284918
155.98	0.342649	0.216888	0.127869	0.228629	0.282804
157.621	0.349356	0.221623	0.15283	0.244074	0.341315
159.27	0.333257	0.192974	0.116154	0.224912	0.330492
160.918	0.334538	0.21035	0.124689	0.222797	0.306061
162.559	0.345129	0.217727	0.143929	0.233601	0.261124
164.207	0.347469	0.224375	0.138331	0.223554	0.283511
165.855	0.30524	0.199977	0.1449	0.207985	0.353366
167.496	0.308502	0.198469	0.110817	0.197859	0.348348
169.145	0.321712	0.204674	0.113363	0.193806	0.263164
170.793	0.3308	0.21509	0.142342	0.211218	0.294407
172.441	0.348589	0.220634	0.137177	0.22338	0.358875
174.09	0.343304	0.216647	0.132895	0.221187	0.312752
175.73	0.35078	0.220596	0.133297	0.223631	0.31759
177.379	0.338055	0.209909	0.141311	0.214631	0.284091
179.027	0.32525	0.21199	0.126641	0.21041	0.292705
180.676	0.340794	0.214297	0.124031	0.224361	0.325797
182.316	0.314639	0.205387	0.116599	0.190215	0.365525
183.965	0.343758	0.214796	0.130025	0.223649	0.300251
185.613	0.3544	0.229006	0.169045	0.254674	0.347784
187.254	0.366202	0.23261	0.15347	0.249916	0.355739
188.902	0.341938	0.213353	0.136002	0.222611	0.339132
190.551	0.302698	0.203046	0.12156	0.193401	0.287105
192.191	0.344311	0.227164	0.133848	0.214561	0.297992
193.84	0.342203	0.221733	0.13394	0.225476	0.356802
195.488	0.329363	0.21431	0.12665	0.206367	0.29852
197.137	0.338364	0.19957	0.125152	0.210548	0.242321
198.777	0.332057	0.213618	0.130572	0.219779	0.320286
200.426	0.353369	0.218248	0.142145	0.221991	0.316953
202.074	0.357616	0.217203	0.140404	0.22267	0.28741
203.723	0.348286	0.219403	0.128823	0.227032	0.289066
205.363	0.314994	0.193587	0.124738	0.18501	0.345949
207.012	0.358975	0.214612	0.130443	0.245587	0.318395
208.66	0.343201	0.218921	0.129826	0.229455	0.307151
210.301	0.351076	0.226269	0.152641	0.222966	0.282481
211.949	0.348066	0.222633	0.138428	0.231403	0.295557
213.598	0.308389	0.202829	0.118593	0.207178	0.304152
215.246	0.346861	0.208601	0.118756	0.222368	0.247812
216.887	0.347838	0.21041	0.142519	0.224762	0.294655
218.535	0.334303	0.212813	0.136036	0.217003	0.249157
220.184	0.353554	0.216817	0.133468	0.223351	0.310472
221.832	0.341767	0.212462	0.132324	0.226929	0.281386
223.473	0.35671	0.21717	0.13295	0.239686	0.362748
225.121	0.335064	0.212362	0.163663	0.239401	0.300867
226.77	0.37811	0.225496	0.141086	0.256764	0.309454
228.418	0.354793	0.232045	0.152799	0.240508	0.268237
230.059	0.338661	0.209387	0.137704	0.21497	0.290114
231.707	0.312047	0.200404	0.124329	0.198693	0.253376
233.355	0.350008	0.21295	0.1297	0.23071	0.287182
234.996	0.364605	0.211625	0.128388	0.21581	0.280587
236.645	0.347646	0.195293	0.137626	0.203889	0.237131
238.293	0.338106	0.220947	0.139392	0.22412	0.297078
239.934	0.349402	0.21523	0.126478	0.224184	0.310659
241.582	0.326714	0.203327	0.118426	0.204311	0.259664
243.23	0.352335	0.222463	0.135903	0.232462	0.29345
244.879	0.329217	0.22118	0.167939	0.236649	0.320907
246.52	0.361364	0.207305	0.125126	0.233288	0.37304
248.168	0.345229	0.219293	0.137023	0.227092	0.29617
281.198	0.529797	0.26142	0.118212	0.391837	0.262366
285.26831	0.510397	0.254981	0.107914	0.393477	0.283193
288.31519	0.522829	0.26104	0.117939	0.397119	0.224604
291.3699	0.515378	0.253749	0.118565	0.386742	0.195411
294.4168	0.516368	0.261686	0.125159	0.387043	0.253486
297.4636	0.511967	0.245561	0.104535	0.376581	0.224899
300.5183	0.523209	0.262433	0.124656	0.390226	0.172734
303.573	0.533868	0.253976	0.123692	0.38863	0.208684
306.6199	0.518026	0.258336	0.109503	0.402017	0.29726
309.6668	0.520261	0.266616	0.116337	0.377239	0.244061
312.7214	0.529731	0.259373	0.113143	0.375499	0.203265
315.7683	0.515332	0.26014	0.111376	0.391535	0.208234
318.823	0.529967	0.268483	0.120343	0.367896	0.2513
321.8699	0.532694	0.262495	0.116664	0.390343	0.246438
324.9246	0.527676	0.253216	0.118053	0.381661	0.225861
327.9714	0.50398	0.248986	0.114699	0.385012	0.227702
331.0261	0.515889	0.257348	0.119164	0.384351	0.252845
334.073	0.517546	0.257195	0.117492	0.378426	0.202232
337.1277	0.517657	0.255901	0.121622	0.36954	0.262267
340.1746	0.509496	0.253243	0.114819	0.380996	0.234048
343.2214	0.521975	0.264169	0.119152	0.397315	0.179717
346.2761	0.532493	0.25966	0.115555	0.392678	0.202566
349.3308	0.523551	0.264345	0.119393	0.393637	0.25382
352.3777	0.535442	0.26078	0.118631	0.403728	0.26885
355.4246	0.526352	0.2585	0.118204	0.396304	0.204045
358.4792	0.533524	0.263223	0.118084	0.379236	0.194287
361.5261	0.519353	0.264843	0.113085	0.381361	0.259839
364.5808	0.517237	0.249514	0.0999208	0.38979	0.255749
367.6277	0.501275	0.257115	0.115669	0.3695	0.27142
370.6824	0.519813	0.255104	0.12825	0.395881	0.250467
373.7292	0.522	0.248174	0.12243	0.380729	0.292988
376.7761	0.539814	0.253132	0.111492	0.40213	0.199214
379.8308	0.516022	0.255633	0.118421	0.37286	0.217439
382.886	0.520598	0.257668	0.117253	0.39688	0.178216
385.932	0.525142	0.263089	0.115874	0.398147	0.240191
388.979	0.524508	0.259112	0.117757	0.389713	0.223421
392.034	0.531934	0.26563	0.124437	0.387211	0.222395
395.081	0.531821	0.253986	0.114166	0.385721	0.177608
398.136	0.537357	0.267924	0.1251	0.407088	0.221321
401.182	0.52105	0.247339	0.121058	0.383764	0.0765239
404.237	0.52275	0.25626	0.126631	0.390123	0.239795
407.284	0.518034	0.249878	0.11965	0.39055	0.201437
410.339	0.514796	0.257334	0.113925	0.387005	0.19176
413.386	0.525926	0.252456	0.12717	0.370218	0.233869
416.44	0.504363	0.254398	0.120227	0.376926	0.26936
419.487	0.509631	0.256275	0.107176	0.382267	0.219096
422.534	0.517141	0.261039	0.101595	0.369444	0.257186
425.589	0.52498	0.257446	0.126548	0.389646	0.171951
428.643	0.527782	0.249362	0.10741	0.405785	0.256943
431.69	0.507023	0.261009	0.116425	0.361997	0.270405
434.737	0.52638	0.260495	0.118814	0.374668	0.187947
437.792	0.519401	0.245496	0.117515	0.371275	0.21137
440.839	0.506272	0.25201	0.104083	0.384644	0.227318
443.893	0.520678	0.252657	0.114499	0.376933	0.205622
446.94	0.514559	0.250396	0.116755	0.386456	0.163975
449.995	0.502152	0.237193	0.117623	0.369762	0.187338
453.042	0.476741	0.239875	0.0980764	0.353661	0.257579
456.089	0.531888	0.250702	0.120342	0.382063	0.218805
459.143	0.519182	0.255147	0.111784	0.388888	0.194764
462.198	0.525386	0.255981	0.11964	0.391809	0.228358
465.245	0.519548	0.26164	0.115299	0.390014	0.228944
468.292	0.526718	0.25511	0.11923	0.391417	0.287565
471.346	0.527958	0.257649	0.123336	0.393054	0.286209
474.393	0.538748	0.254057	0.129765	0.410174	0.189608
477.448	0.504568	0.247162	0.109503	0.374594	0.158606
480.495	0.516718	0.250601	0.128866	0.3813	0.15213
483.55	0.514341	0.245793	0.108192	0.393759	0.179097
486.596	0.495154	0.254069	0.120588	0.366914	0.23703
489.651	0.515303	0.252433	0.134237	0.386283	0.204444
492.698	0.497875	0.247999	0.106216	0.359186	0.219497
495.753	0.510892	0.253848	0.104917	0.387468	0.231071
498.8	0.525117	0.255823	0.120119	0.397888	0.18479
501.846	0.519173	0.256957	0.113244	0.398	0.200476
504.901	0.516303	0.253767	0.116683	0.393912	0.214634
507.956	0.518933	0.254531	0.118731	0.396073	0.253087
511.003	0.516142	0.253699	0.114304	0.380146	0.22004
514.05	0.519445	0.25459	0.128336	0.373482	0.215618
517.104	0.501949	0.247767	0.108706	0.368819	0.18335
520.151	0.519978	0.25236	0.125079	0.385102	0.184211
523.206	0.516794	0.245542	0.117738	0.38102	0.181063
526.253	0.480433	0.245231	0.11324	0.36655	0.213571
529.307	0.49354	0.235145	0.100502	0.364767	0.180736
532.354	0.523928	0.2492	0.116117	0.397572	0.178685
535.401	0.521436	0.248125	0.123104	0.386471	0.203018
538.456	0.509633	0.249962	0.110678	0.382101	0.190575
541.51	0.512978	0.254249	0.109007	0.36208	0.191928
544.557	0.523313	0.250889	0.12124	0.390672	0.186567
547.604	0.519364	0.244085	0.114321	0.401697	0.223755
550.659	0.51858	0.245702	0.0954267	0.392323	0.246065
553.706	0.481708	0.244857	0.112096	0.361904	0.19504
556.76	0.503623	0.240309	0.124927	0.375203	0.181954
559.807	0.502497	0.240317	0.1209	0.379013	0.0940949
562.862	0.496893	0.236738	0.107991	0.388543	0.132801
565.909	0.505141	0.23693	0.121294	0.389262	0.0968514
568.964	0.504349	0.248292	0.11401	0.364669	0.191208
572.01	0.505341	0.243648	0.109371	0.380095	0.21228
575.065	0.512792	0.253825	0.114955	0.378258	0.223584
578.112	0.522073	0.240747	0.108922	0.387908	0.153253
581.159	0.519963	0.253863	0.117425	0.385901	0.215014
584.214	0.518793	0.247414	0.116832	0.386612	0.200004
587.268	0.511167	0.246861	0.108109	0.383737	0.198969
590.315	0.507847	0.241869	0.117106	0.369181	0.232253
593.362	0.502802	0.246422	0.110863	0.36732	0.243274
596.417	0.502628	0.235412	0.110802	0.375663	0.173041
599.464	0.494384	0.238364	0.102819	0.36767	0.191696
602.518	0.484047	0.244267	0.111633	0.359753	0.205073
605.565	0.493871	0.244804	0.116237	0.378762	0.196544
608.62	0.525482	0.246004	0.114053	0.416599	0.101059
611.667	0.512059	0.240017	0.105321	0.397187	0.204349
614.714	0.49096	0.250232	0.108898	0.356105	0.227938
617.768	0.509061	0.249261	0.110554	0.361647	0.199019
620.823	0.511229	0.248187	0.116124	0.365178	0.174922
623.87	0.519435	0.251385	0.120994	0.383099	0.166402
626.917	0.513421	0.241346	0.108837	0.381407	0.223843
629.971	0.515264	0.249449	0.116697	0.391577	0.164088
633.018	0.506789	0.237033	0.115074	0.378058	0.108986
636.073	0.490347	0.237313	0.106759	0.371835	0.205639
639.12	0.491304	0.235134	0.109493	0.374867	0.191436
642.175	0.511365	0.24259	0.128412	0.396478	0.137784
645.221	0.50546	0.243785	0.118816	0.365906	0.169808
648.276	0.496908	0.247848	0.110441	0.370382	0.22458
651.323	0.507288	0.246562	0.110874	0.381047	0.191364
654.378	0.514508	0.2443	0.110191	0.380049	0.165481
657.425	0.516051	0.242955	0.114145	0.387684	0.179054
660.471	0.51213	0.244829	0.108025	0.378305	0.20039
663.526	0.518347	0.246506	0.116273	0.388355	0.150578
666.581	0.50499	0.242365	0.115637	0.362955	0.171518
669.628	0.481086	0.236804	0.100668	0.362203	0.19859
672.675	0.506296	0.242676	0.115817	0.373523	0.180897
675.729	0.489199	0.234844	0.111065	0.368418	0.163236
678.776	0.486127	0.244411	0.115904	0.359151	0.224551
681.831	0.493358	0.233215	0.113892	0.38178	0.131674
684.878	0.502578	0.236722	0.0999246	0.39965	0.197734
687.932	0.489268	0.244404	0.108394	0.351848	0.2162
690.979	0.50286	0.249473	0.112965	0.361277	0.207857
694.026	0.509148	0.238707	0.106985	0.353803	0.167717
697.081	0.509768	0.239989	0.108489	0.376193	0.136243
700.136	0.506987	0.231125	0.103364	0.388953	0.101964
703.182	0.490159	0.235797	0.101299	0.373865	0.264904
706.229	0.47112	0.228584	0.0956105	0.365458	0.203098
709.284	0.478882	0.236633	0.113576	0.351077	0.160907
712.331	0.490241	0.231407	0.109629	0.369377	0.168036
715.386	0.488547	0.233192	0.101761	0.368028	0.164856
718.432	0.504782	0.234667	0.12816	0.392013	0.115591
721.487	0.502924	0.242166	0.114741	0.353032	0.227998
724.534	0.494316	0.24401	0.110946	0.368288	0.248707
727.589	0.500604	0.24019	0.105212	0.369451	0.199398
730.636	0.512666	0.238333	0.11165	0.384898	0.159539
733.69	0.509012	0.241817	0.110841	0.373647	0.202255
736.737	0.502983	0.24059	0.109863	0.377577	0.172802
739.784	0.500962	0.242051	0.108805	0.371762	0.17787
742.839	0.488618	0.240853	0.117711	0.357663	0.205139
745.893	0.484536	0.237244	0.101487	0.357897	0.223409
748.94	0.492681	0.236212	0.113402	0.368357	0.174824
751.987	0.480351	0.228459	0.100794	0.357687	0.165506
755.042	0.484464	0.237124	0.126032	0.36033	0.216701
758.089	0.449242	0.223428	0.0903267	0.333922	0.285939
761.143	0.492437	0.241106	0.108394	0.353679	0.19646
764.19	0.497787	0.234703	0.0995947	0.351412	0.180859
767.245	0.486033	0.239182	0.0989746	0.383845	0.197276
770.292	0.505721	0.24035	0.110238	0.36818	0.220671
773.339	0.494064	0.234371	0.109307	0.371711	0.206506
776.393	0.50665	0.238351	0.105061	0.376302	0.19225
779.448	0.50042	0.233929	0.11227	0.384981	0.236882
782.495	0.488907	0.233585	0.110996	0.382807	0.182979
785.542	0.493207	0.229475	0.10906	0.363335	0.109744
788.596	0.487352	0.235502	0.105197	0.360595	0.210163
791.643	0.486306	0.229721	0.105036	0.363766	0.161615
794.698	0.476338	0.23169	0.105288	0.34152	0.168922
797.745	0.48226	0.222969	0.0962644	0.365118	0.165756
800.8	0.47608	0.242515	0.105212	0.359251	0.248095
803.846	0.500757	0.237993	0.112384	0.357282	0.189637
806.901	0.489598	0.231862	0.0987012	0.380213	0.153884
809.948	0.562444	0.239736	0.116109	0.390425	0.195662
813.003	0.499356	0.237488	0.101782	0.370779	0.147953
816.05	0.500812	0.233363	0.11024	0.378389	0.14021
819.096	0.488143	0.235676	0.106977	0.354366	0.235114
822.151	0.485913	0.23079	0.0950731	0.357509	0.181905
825.206	0.486488	0.231498	0.103596	0.363612	0.168023
828.253	0.483776	0.233482	0.114065	0.359196	0.188203
831.3	0.476564	0.223608	0.0879423	0.367188	0.209966
834.354	0.496063	0.225306	0.110073	0.384323	0.187484
837.401	0.477344	0.232112	0.09827	0.3586	0.179169
840.456	0.49447	0.236051	0.108126	0.375406	0.188919
843.503	0.489011	0.236644	0.102978	0.358104	0.196124
846.557	0.503907	0.234536	0.107615	0.376753	0.120856
849.604	0.497078	0.234605	0.101689	0.368565	0.183272
852.651	0.492615	0.231874	0.102865	0.372443	0.181676
855.706	0.509841	0.233363	0.098151	0.396586	0.173829
858.76	0.436825	0.229383	0.173273	0.354654	0.170972
861.807	0.4872	0.231044	0.108301	0.357303	0.136548
864.854	0.474263	0.230019	0.106671	0.351695	0.223261
867.909	0.477934	0.231507	0.10784	0.36088	0.15188
870.956	0.492653	0.227111	0.11763	0.376673	0.107976
874.01	0.48131	0.230603	0.108951	0.35105	0.187216
877.057	0.499902	0.234082	0.110082	0.403144	0.198855
880.112	0.487036	0.23759	0.0969104	0.349035	0.197466
883.159	0.490484	0.229667	0.0989227	0.381254	0.119264
886.206	0.480051	0.233398	0.118455	0.378295	0.183735
889.26	0.496026	0.230942	0.103158	0.373617	0.148122
892.315	0.491383	0.237846	0.101044	0.365496	0.172441
895.362	0.486297	0.231583	0.109203	0.345581	0.200344
898.409	0.484283	0.234593	0.102719	0.351149	0.165359
901.464	0.46687	0.229049	0.100652	0.342658	0.213653
904.518	0.479953	0.223314	0.113957	0.360499	0.170437
907.565	0.464184	0.218335	0.0981158	0.353361	0.150485
910.612	0.469977	0.221616	0.0988803	0.352202	0.186327
913.667	0.488618	0.230037	0.10242	0.369387	0.139118
916.714	0.490928	0.235493	0.10805	0.371943	0.234511
919.768	0.479402	0.238879	0.0963782	0.345095	0.208286
922.815	0.468766	0.233053	0.0995013	0.357026	0.175375
925.87	0.499646	0.229203	0.108874	0.363077	0.169172
928.917	0.483803	0.235069	0.103158	0.363913	0.186805
931.964	0.504736	0.232723	0.106121	0.383489	0.219463
935.018	0.486087	0.228668	0.110142	0.376559	0.090728
938.073	0.481349	0.223346	0.106102	0.354123	0.165956
941.12	0.475991	0.228736	0.111684	0.354787	0.105153
944.167	0.467293	0.219324	0.0943663	0.36911	0.149196
947.221	0.481529	0.232538	0.10644	0.346553	0.166379
950.268	0.470393	0.231742	0.106973	0.33982	0.228566
953.323	0.489269	0.235784	0.10735	0.369891	0.215064
956.37	0.497461	0.225334	0.104337	0.374447	0.191598
959.425	0.4635	0.235158	0.101981	0.345374	0.198103
962.471	0.485847	0.223832	0.0971951	0.370954	0.173957
965.518	0.479134	0.233189	0.105418	0.360245	0.224421
968.573	0.487689	0.224042	0.0939444	0.355025	0.166695
971.628	0.471754	0.232056	0.105869	0.344098	0.28063
974.675	0.483363	0.223844	0.095184	0.352329	0.264979
977.721	0.468141	0.229068	0.105134	0.353229	0.244373
980.776	0.46849	0.214786	0.107162	0.354329	0.106083
983.831	0.471338	0.225639	0.111887	0.358042	0.166187
986.878	0.470377	0.218667	0.094905	0.368179	0.220538
989.925	0.486278	0.228822	0.107537	0.366834	0.152384
992.979	0.471152	0.227115	0.0875853	0.346546	0.160176
996.026	0.466647	0.238643	0.102524	0.342787	0.211412
999.081	0.485301	0.225541	0.100908	0.361465	0.174198
1002.128	0.488171	0.228608	0.0965035	0.367239	0.135602
1005.182	0.490624	0.226312	0.0973233	0.368374	0.184446
1008.229	0.484584	0.236467	0.103325	0.353197	0.196305
1011.276	0.446213	0.216472	0.0981081	0.351016	0.121383
1014.331	0.469694	0.21593	0.107149	0.360558	0.060247
1017.386	0.479308	0.216602	0.0921889	0.359986	0.15865
1020.432	0.480547	0.228005	0.104374	0.364761	0.109128
1023.479	0.486771	0.21637	0.107864	0.343493	0.190197
1026.534	0.465556	0.220788	0.0923218	0.362274	0.230824
1029.581	0.46514	0.221938	0.0974842	0.35383	0.18265
1032.636	0.476383	0.229047	0.0988321	0.369548	0.196785
1035.682	0.475771	0.251743	0.105211	0.352103	0.109058
1038.737	0.482057	0.230726	0.101759	0.348728	0.161934
1041.784	0.484084	0.222873	0.102307	0.348533	0.15349
