# Supplementary material for: Validation of Blood Volume Fraction Quantification with 3D Gradient Echo Dynamic Contrast-Enhanced Magnetic Resonance Imaging in Porcine Skeletal Muscle
Source: PLoS One. 2017 Jan 31;12(1):e0170841. doi: 10.1371/journal.pone.0170841 (PMC5283669; doi:10.1371/journal.pone.0170841)
Supplement: S2 File — The files contain the time points and the relaxation rate changes of the AIF and the five skeletal muscle regions of the pigs hind limb. (ZIP) [file pone.0170841.s002.zip › S2_Files/SE4_Vasovist_AIF.ods]

## Sheet: SE15_Vaso_AIF
Time	Relaxation Rate Change in Aorta
0	0.355641
4.52344	0.144731
6.16406	-0.397659
7.8125	0.36105
9.46094	-0.0636574
11.1094	0.0976581
12.75	-0.0165039
14.3984	-0.447933
16.0469	-0.0229431
17.6875	0.0710974
19.3359	1.09963
20.9844	5.54545
22.6328	14.9567
24.2734	35.2382
25.9219	54.7066
27.5703	78.4583
29.2188	84.6952
30.8594	72.3723
32.5078	53.0697
34.1562	39.659
35.8047	29.1757
37.4453	19.8322
39.0938	15.2112
40.7422	11.3386
42.3828	9.17298
44.0312	8.56036
45.6797	9.43831
47.3203	11.1926
48.9688	13.1173
50.6172	15.3452
52.2656	17.8465
53.9062	19.4133
55.5547	20.1465
57.2031	20.5555
58.8516	21.3026
60.5	20.4278
62.1406	19.6325
63.7891	18.9565
65.4375	19.2033
67.0781	17.7839
68.7266	16.6206
70.375	15.7562
72.0156	15.1988
73.6641	14.6936
75.3125	14.771
76.9609	14.3229
78.6016	14.2095
80.25	13.157
81.8984	13.5876
83.5469	13.3844
85.1875	13.94
86.8359	12.9784
88.4844	12.4099
90.125	12.5931
91.7734	12.2676
93.4219	12.7758
95.0625	12.7916
96.7109	12.8827
98.3594	13.3129
100.008	12.9291
101.656	12.6488
103.297	12.7376
104.945	13.1222
106.594	13.2052
108.242	13.1545
109.883	13.8625
111.531	13.7516
113.18	13.5949
114.82	13.3185
116.469	13.3285
118.117	14.1038
119.758	14.4157
121.406	14.3196
123.055	14.0984
124.703	13.7502
126.344	14.4028
127.992	14.4585
129.641	15.1374
131.289	14.7319
132.93	14.4038
134.578	14.1632
136.227	13.4499
137.875	14.0221
139.516	14.8508
141.164	15.0862
142.812	14.5627
144.453	14.3196
146.102	14.5562
147.75	14.0117
149.398	14.2457
151.039	14.4193
152.688	14.1898
154.336	14.0287
155.984	12.6982
157.625	13.1029
159.273	13.015
160.922	13.072
162.562	13.4897
164.211	13.6156
165.859	13.672
