# Supplementary material for: Validation of Blood Volume Fraction Quantification with 3D Gradient Echo Dynamic Contrast-Enhanced Magnetic Resonance Imaging in Porcine Skeletal Muscle
Source: PLoS One. 2017 Jan 31;12(1):e0170841. doi: 10.1371/journal.pone.0170841 (PMC5283669; doi:10.1371/journal.pone.0170841)
Supplement: S2 File — The files contain the time points and the relaxation rate changes of the AIF and the five skeletal muscle regions of the pigs hind limb. (ZIP) [file pone.0170841.s002.zip › S2_Files/SE4_Vasovist_tissue.ods]

## Sheet: SE15_Vaso_tissue_matrix
Time	Relaxation Rate Changes
	Med UL	Cran UL	Lat UL	Lower Limb	Pelvis
0	-0.00625529	-0.00407744	0.00900085	0.00751561	-0.0615862
4.52344	0.0138041	0.00846004	0.00218945	0.00616597	0.0632628
6.16406	-0.0233326	-0.00941109	-0.0114578	-0.0184134	0.00913837
7.8125	0.015024	0.00805569	0.0144331	-0.00392096	-0.00440222
9.46094	0.0106193	0.00661251	0.000630981	0.0128466	0.0660771
11.1094	-0.0234234	-0.00946774	-0.0118216	-0.00735528	-0.000512683
12.75	0.0134821	0.00287835	-0.00416143	0.00674745	0.0141999
14.3984	0.00148036	-0.00217137	0.0019231	-0.00307259	-0.081429
16.0469	0.011821	0.0035834	0.00203692	0.00557969	-0.026127
17.6875	0.000137387	0.000936258	-0.0166223	0.00388668	0.00742965
19.3359	0.00655574	0.00439679	0.00560412	-0.00279929	-0.00531399
20.9844	0.0297701	0.0149209	0.0125572	0.032828	0.0346876
22.6328	0.00281698	-0.00254038	-0.00920879	-0.00216808	0.00907618
24.2734	0.0537219	0.0208315	0.00503827	0.0295688	0.0148634
25.9219	0.0634533	0.0245258	-0.00413152	0.034859	0.189688
27.5703	0.161062	0.060828	0.0293324	0.0875315	0.157861
29.2188	0.209498	0.0867602	0.0247118	0.119762	0.236869
30.8594	0.263402	0.12463	0.0564966	0.16121	0.315124
32.5078	0.303019	0.147809	0.0708275	0.189693	0.310949
34.1562	0.285595	0.135418	0.0618531	0.161873	0.270272
35.8047	0.354372	0.170537	0.0985158	0.22958	0.288321
37.4453	0.353293	0.172691	0.102779	0.230037	0.307072
39.0938	0.364509	0.181528	0.116515	0.21639	0.312726
40.7422	0.36208	0.17058	0.104138	0.228888	0.268835
42.3828	0.358012	0.176616	0.119654	0.225033	0.267713
44.0312	0.361475	0.182324	0.123157	0.211637	0.304991
45.6797	0.348228	0.158958	0.0881675	0.215741	0.290501
47.3203	0.337527	0.167784	0.0919545	0.204606	0.275536
48.9688	0.330526	0.162517	0.0910804	0.196681	0.345549
50.6172	0.338587	0.166432	0.102855	0.204718	0.29554
52.2656	0.351121	0.177245	0.102902	0.214707	0.326515
53.9062	0.334032	0.173126	0.103596	0.188836	0.350177
55.5547	0.347743	0.176254	0.104229	0.208806	0.31681
57.2031	0.346308	0.189146	0.117897	0.235941	0.404997
58.8516	0.347003	0.178499	0.103015	0.206503	0.290173
60.5	0.348274	0.182502	0.102315	0.21448	0.42095
62.1406	0.334127	0.175499	0.0993066	0.189332	0.322231
63.7891	0.35479	0.18509	0.107922	0.211939	0.344341
65.4375	0.327664	0.162838	0.0693215	0.183659	0.320375
67.0781	0.327409	0.181961	0.0975558	0.205455	0.348666
68.7266	0.314833	0.17944	0.106092	0.190728	0.331642
70.375	0.345901	0.183744	0.109464	0.205993	0.29872
72.0156	0.361016	0.200489	0.116208	0.233493	0.359292
73.6641	0.344583	0.191306	0.111656	0.202762	0.37668
75.3125	0.350504	0.19261	0.118701	0.21266	0.353905
76.9609	0.35324	0.190899	0.114254	0.226869	0.275455
78.6016	0.360558	0.192036	0.106507	0.218513	0.313354
80.25	0.354968	0.19581	0.11016	0.21566	0.289848
81.8984	0.348182	0.198941	0.118355	0.212582	0.350501
83.5469	0.35716	0.193642	0.112447	0.224279	0.416559
85.1875	0.323145	0.192166	0.122873	0.214377	0.380375
86.8359	0.354122	0.193467	0.114524	0.230391	0.406052
88.4844	0.349644	0.189489	0.108529	0.220692	0.292164
90.125	0.345648	0.190364	0.114255	0.206356	0.386675
91.7734	0.34361	0.198406	0.110649	0.2103	0.348758
93.4219	0.349137	0.195745	0.117632	0.222764	0.385523
95.0625	0.360106	0.197002	0.110362	0.2117	0.348511
96.7109	0.324221	0.186067	0.106305	0.195746	0.354177
98.3594	0.339218	0.195188	0.109445	0.214495	0.405595
100.008	0.342984	0.196672	0.115623	0.220944	0.412566
101.656	0.350291	0.190578	0.116001	0.208927	0.324428
103.297	0.371761	0.20908	0.121187	0.237077	0.350759
104.945	0.335437	0.195745	0.123735	0.212639	0.394743
106.594	0.370675	0.21492	0.13015	0.246763	0.38669
108.242	0.343054	0.19642	0.10612	0.209862	0.324441
109.883	0.348494	0.202512	0.118286	0.215396	0.341956
111.531	0.335962	0.190597	0.115229	0.215125	0.369569
113.18	0.35268	0.199162	0.115376	0.215196	0.348577
114.82	0.370334	0.21073	0.128822	0.235951	0.412007
116.469	0.345497	0.195779	0.117465	0.1996	0.347405
118.117	0.346136	0.205562	0.129622	0.202806	0.340168
119.758	0.344483	0.199281	0.101581	0.213135	0.352794
121.406	0.353106	0.203026	0.115099	0.220195	0.350968
123.055	0.316857	0.192292	0.113701	0.192305	0.361706
124.703	0.34194	0.214938	0.134202	0.208676	0.364621
126.344	0.361399	0.214695	0.12253	0.224758	0.383728
127.992	0.385652	0.216308	0.132971	0.263415	0.387455
129.641	0.371206	0.204636	0.12432	0.221206	0.350964
131.289	0.365108	0.209884	0.118601	0.231172	0.299756
132.93	0.350079	0.204305	0.119214	0.22222	0.301196
134.578	0.337452	0.191063	0.113089	0.210082	0.370844
136.227	0.352502	0.208496	0.121128	0.224139	0.36041
137.875	0.370993	0.218862	0.143194	0.220892	0.389586
139.516	0.369166	0.21716	0.123997	0.220431	0.383103
141.164	0.366023	0.208111	0.12595	0.22315	0.346963
142.812	0.361552	0.217025	0.119488	0.229333	0.308778
144.453	0.360493	0.204324	0.124965	0.213216	0.293327
146.102	0.3319	0.193988	0.108389	0.198614	0.308155
147.75	0.378388	0.221273	0.124921	0.248396	0.374039
149.398	0.371688	0.213127	0.119594	0.231477	0.340219
151.039	0.397133	0.221222	0.13439	0.26475	0.40176
152.688	0.366095	0.208006	0.129336	0.236722	0.332445
154.336	0.382723	0.224438	0.138692	0.234492	0.384226
155.984	0.346271	0.200578	0.117515	0.224385	0.377645
157.625	0.385673	0.214413	0.131011	0.229494	0.288086
159.273	0.383393	0.224035	0.139777	0.249348	0.412599
160.922	0.3647	0.219253	0.128004	0.237122	0.372815
162.562	0.378377	0.224694	0.123422	0.220515	0.360387
164.211	0.354893	0.21108	0.123901	0.212191	0.370589
165.859	0.36883	0.21912	0.122593	0.232335	0.331864
