# Supplementary material for: Validation of Blood Volume Fraction Quantification with 3D Gradient Echo Dynamic Contrast-Enhanced Magnetic Resonance Imaging in Porcine Skeletal Muscle
Source: PLoS One. 2017 Jan 31;12(1):e0170841. doi: 10.1371/journal.pone.0170841 (PMC5283669; doi:10.1371/journal.pone.0170841)
Supplement: S2 File — The files contain the time points and the relaxation rate changes of the AIF and the five skeletal muscle regions of the pigs hind limb. (ZIP) [file pone.0170841.s002.zip › S2_Files/SE5_Dotarem_AIF.ods]

## Sheet: SE17_Dota_AIF
Time	Relaxation Rate Change in Aorta
0	0.0947876
3.72656	-0.0264243
5.10156	-0.084836
6.46875	-0.284343
7.83594	-0.399627
9.20312	0.538256
10.5703	-0.70187
11.9375	0.520736
13.3047	-0.208464
14.6719	0.592488
16.0391	1.12394
17.4062	3.55809
18.7734	9.20765
20.1406	21.4441
21.5078	35.2305
22.8828	39.4302
24.25	35.7961
25.6172	22.1031
26.9844	12.6264
28.3516	6.98713
29.7188	4.19812
31.0859	4.84384
32.4531	5.7378
33.8203	8.00699
35.1875	10.0623
36.5547	12.2432
37.9219	12.0936
39.2891	12.5515
40.6562	10.689
42.0234	9.93392
43.3906	8.43342
44.7578	8.04438
46.1328	7.18308
47.5	7.40103
48.8672	6.37861
50.2344	7.35023
51.6016	6.91675
52.9688	6.53978
54.3359	6.24473
55.7031	6.54926
57.0703	5.17282
58.4375	5.89523
59.8125	5.18176
61.1797	5.80991
62.5469	5.0842
63.9141	5.86834
65.2812	4.95199
66.6484	6.16202
68.0156	4.89406
69.3828	5.82247
70.75	5.36124
72.1172	5.48677
73.4844	5.24343
74.8516	5.29635
76.2188	4.79298
77.5859	5.12832
78.9531	5.41188
80.3203	4.87308
81.6953	5.05668
83.0625	4.23586
84.4297	4.74551
85.7969	4.64573
87.1641	5.00321
88.5312	4.29041
89.8984	5.49769
91.2656	4.40763
92.6328	5.29142
94	4.96839
95.3672	5.16997
96.7344	5.205
98.1016	4.62443
99.4688	4.21372
100.844	4.61244
102.211	4.79507
103.578	3.90324
104.945	5.07724
106.312	4.33633
107.68	4.92793
109.047	4.49056
110.414	5.10587
111.781	4.60986
113.148	4.65462
114.516	4.58464
115.883	4.28171
117.258	4.5923
118.625	3.72469
119.992	4.35101
121.359	4.14491
122.727	4.27858
124.094	4.2244
125.461	5.15888
126.828	4.19625
128.195	5.363
129.562	4.52332
130.93	4.40939
132.297	4.58747
133.664	4.40363
135.031	4.33288
136.398	4.00221
137.766	3.98354
167.859	4.94091
174.805	4.29268
181.75	4.60767
188.695	4.44478
195.641	4.97629
202.586	4.33084
209.531	3.97748
216.477	4.12368
223.422	4.11471
230.367	4.66949
237.312	3.93252
244.258	4.54848
251.203	4.55394
258.148	4.10042
265.094	4.03168
272.039	4.3628
278.984	4.2296
285.93	4.0934
292.875	4.63302
299.82	3.5379
306.766	3.31179
313.711	3.63277
320.656	3.73485
327.602	3.96428
334.547	3.69009
341.492	4.09478
348.438	3.23757
355.383	3.27731
362.328	3.50328
369.273	4.019
376.219	2.95271
383.164	2.9705
390.109	3.50039
397.055	3.8626
404	3.28574
410.945	3.02862
417.883	3.46507
424.828	3.16739
431.773	3.49279
438.727	2.87637
445.672	2.70146
452.617	2.95562
459.562	2.77635
466.508	2.68448
473.445	2.76262
480.391	3.68396
487.336	3.37346
494.281	3.67577
501.227	3.49315
508.172	3.28499
515.117	3.24747
522.062	3.36877
529.008	2.93826
535.953	2.60092
542.898	2.43479
549.844	2.95735
556.789	2.70975
563.734	2.94288
570.68	2.57797
577.625	2.71882
584.57	2.74103
591.516	2.9616
598.461	2.88245
605.406	2.41979
612.352	2.69391
619.297	2.17336
626.242	2.12881
633.188	2.18313
640.133	2.48793
647.078	2.55703
654.023	1.95413
660.969	2.436
667.914	2.24807
674.859	2.16945
681.805	1.55528
688.75	2.50718
695.695	1.91082
702.641	2.15938
709.586	1.86916
716.531	1.91907
723.477	1.8333
730.422	2.35143
737.367	1.84061
744.312	1.80839
751.258	1.96743
758.195	1.83192
765.141	2.08165
772.086	2.10211
779.031	2.47263
785.977	1.65228
792.922	1.78365
799.867	1.84959
806.812	2.09556
813.758	1.48131
820.703	1.68699
827.648	1.9092
834.594	1.41172
841.539	1.71077
848.484	1.38656
855.43	1.62357
862.375	1.85662
869.32	2.0414
876.266	1.77298
883.211	1.33864
890.156	1.67581
897.102	1.39062
904.047	1.32931
910.992	1.52386
917.938	1.53585
924.883	1.82112
931.828	1.58863
938.773	1.53822
945.719	1.30104
952.664	1.22465
959.609	0.979155
966.555	1.424
973.5	1.48493
980.445	1.58926
987.391	1.5361
994.336	1.17848
1001.28	1.3569
1008.23	1.17733
1015.17	1.41674
1022.12	1.45171
1029.06	1.3815
1036.01	1.65173
1042.95	1.79894
1049.89	1.53736
1056.84	1.19454
1063.79	1.28188
1070.73	1.45638
1077.68	1.21124
1084.62	1.22851
1091.57	0.972932
1098.51	1.27013
1105.45	1.07291
1112.4	1.3171
1119.34	1.52047
1126.29	1.59535
1133.23	1.45045
1140.18	1.19872
1147.12	1.41034
1154.07	1.26608
1161.02	1.41018
1167.96	1.20903
1174.91	1.01905
1181.85	1.2756
1188.8	1.22811
1195.74	0.701763
1202.69	1.35367
