# Supplementary material for: Validation of Blood Volume Fraction Quantification with 3D Gradient Echo Dynamic Contrast-Enhanced Magnetic Resonance Imaging in Porcine Skeletal Muscle
Source: PLoS One. 2017 Jan 31;12(1):e0170841. doi: 10.1371/journal.pone.0170841 (PMC5283669; doi:10.1371/journal.pone.0170841)
Supplement: S2 File — The files contain the time points and the relaxation rate changes of the AIF and the five skeletal muscle regions of the pigs hind limb. (ZIP) [file pone.0170841.s002.zip › S2_Files/SE5_Dotarem_tissue.ods]

## Sheet: SE17_Dota_Gewebe_Matrix
Time	Relaxation Rate Changes
	Med UL	Cran UL	Lat UL	Lower Limb	Pelvis
0	-0.0143569	-0.0167935	-0.00298464	-0.00473727	-0.0747972
3.72656	0.0148034	0.0228211	0.00172076	0.00940015	0.0735003
5.10156	-0.000843994	-0.000584499	0.00602584	0.00694754	-0.0521424
6.46875	-0.00992946	-0.00713147	-0.00753291	-0.00337799	0.0256077
7.83594	-0.00121904	-0.00924991	0.00187633	-0.00515536	-0.0578798
9.20312	0.00462959	0.00535729	0.0013368	0.00344874	0.0354545
10.5703	-0.0102331	-0.0175213	-0.00731121	-0.00619403	-0.0389834
11.9375	0.0124156	0.0186239	0.00206665	0.0103713	0.0836528
13.3047	-0.00421974	-0.00903832	0.00119537	-0.0161271	-0.0506059
14.6719	0.0110873	0.0166155	0.0043833	0.00675753	0.0653486
16.0391	-0.00811249	0.00104642	-0.00946088	-0.00679747	-0.0286804
17.4062	-0.00899887	-0.0180577	-0.00484928	0.00493617	-0.0473044
18.7734	-0.00408086	0.00505541	-0.0127434	-0.00888202	0.0219464
20.1406	0.0100867	0.0160363	0.000488297	-0.00333618	0.128877
21.5078	0.0189436	0.0310993	0.00106097	0.0096782	0.16729
22.8828	0.0569879	0.0682646	0.00443176	0.0308532	0.157757
24.25	0.0942853	0.0944183	0.0156319	0.0532791	0.137247
25.6172	0.0952863	0.0922852	0.0201689	0.0650192	0.159286
26.9844	0.124088	0.0968008	0.0241408	0.0727846	0.126949
28.3516	0.118365	0.0916596	0.0290992	0.0700905	0.150282
29.7188	0.116821	0.0716418	0.0262162	0.0807603	0.0927679
31.0859	0.148571	0.109871	0.0357327	0.0931719	0.165932
32.4531	0.146751	0.095057	0.0306811	0.0818282	0.104499
33.8203	0.162384	0.118258	0.0289647	0.0908549	0.176008
35.1875	0.168346	0.123825	0.0350992	0.0961561	0.168947
36.5547	0.174372	0.135757	0.038876	0.0855224	0.19324
37.9219	0.176139	0.12747	0.0343126	0.0904048	0.233372
39.2891	0.194637	0.16417	0.0461844	0.102055	0.216185
40.6562	0.166074	0.120308	0.0284272	0.0902873	0.190802
42.0234	0.182034	0.156219	0.0404323	0.100447	0.199089
43.3906	0.184014	0.1497	0.0374114	0.093604	0.202976
44.7578	0.1671	0.143532	0.0402838	0.0976848	0.236608
46.1328	0.185407	0.156416	0.0423166	0.102313	0.26422
47.5	0.179219	0.15541	0.0438274	0.102254	0.224423
48.8672	0.162412	0.129669	0.0343972	0.0866933	0.221212
50.2344	0.181955	0.153633	0.0347722	0.0974508	0.175253
51.6016	0.177081	0.152884	0.0357924	0.109331	0.228508
52.9688	0.168398	0.137021	0.0268648	0.0976501	0.1897
54.3359	0.198399	0.168106	0.0484995	0.118304	0.250875
55.7031	0.17886	0.143511	0.0281881	0.103891	0.173823
57.0703	0.186965	0.161531	0.0406932	0.116374	0.213507
58.4375	0.192458	0.162127	0.0376607	0.113052	0.201982
59.8125	0.173425	0.149736	0.0391518	0.091044	0.21393
61.1797	0.19142	0.164779	0.0473393	0.107099	0.270459
62.5469	0.186947	0.154114	0.0491004	0.10323	0.181118
63.9141	0.180594	0.153236	0.0453481	0.10249	0.264531
65.2812	0.181725	0.154181	0.0481602	0.105007	0.157773
66.6484	0.192509	0.172797	0.0447711	0.114423	0.220196
68.0156	0.178218	0.154246	0.0542984	0.107193	0.177016
69.3828	0.192067	0.181538	0.044448	0.116739	0.191272
70.75	0.184034	0.157238	0.0409927	0.102075	0.213587
72.1172	0.170296	0.143456	0.0420623	0.0984229	0.110578
73.4844	0.19084	0.163696	0.0402334	0.115696	0.217738
74.8516	0.189913	0.160197	0.0413445	0.11984	0.17845
76.2188	0.185869	0.158209	0.0333259	0.117069	0.151694
77.5859	0.175177	0.182501	0.0584963	0.124836	0.206862
78.9531	0.199939	0.185294	0.053063	0.108849	0.204579
80.3203	0.181065	0.152454	0.0343786	0.100112	0.252335
81.6953	0.189288	0.173908	0.0365575	0.106909	0.193573
83.0625	0.180197	0.173069	0.0431257	0.109521	0.248143
84.4297	0.183263	0.15364	0.0349005	0.102868	0.230263
85.7969	0.193584	0.175892	0.0499	0.105151	0.22423
87.1641	0.185879	0.164941	0.0425469	0.110233	0.23333
88.5312	0.191325	0.170984	0.0512579	0.109438	0.162693
89.8984	0.20309	0.189057	0.0472244	0.116637	0.250461
91.2656	0.182016	0.159414	0.0492134	0.108392	0.208021
92.6328	0.203498	0.191162	0.0491015	0.123287	0.189797
94	0.191641	0.16352	0.0381489	0.106757	0.201152
95.3672	0.186859	0.155388	0.0463227	0.109128	0.116326
96.7344	0.219082	0.200512	0.056832	0.130437	0.229126
98.1016	0.190696	0.176553	0.0394723	0.114972	0.216813
99.4688	0.191518	0.17839	0.0434142	0.117466	0.199013
100.844	0.203028	0.18621	0.0443278	0.118183	0.215039
102.211	0.199921	0.169048	0.035545	0.113828	0.162709
103.578	0.200785	0.178228	0.0473668	0.123758	0.20827
104.945	0.213827	0.20037	0.0509033	0.120302	0.274606
106.312	0.199293	0.174837	0.0570412	0.107695	0.183718
107.68	0.219505	0.195828	0.0568159	0.131206	0.217088
109.047	0.192904	0.176184	0.0407837	0.109675	0.208619
110.414	0.196115	0.16546	0.0497255	0.114949	0.199872
111.781	0.214338	0.188308	0.046742	0.127679	0.240636
113.148	0.214069	0.178453	0.0442289	0.113926	0.192957
114.516	0.208748	0.193658	0.0568571	0.116013	0.231159
115.883	0.208976	0.192068	0.0452594	0.119658	0.274552
117.258	0.209805	0.186802	0.0452149	0.119616	0.19809
118.625	0.192203	0.174133	0.0456881	0.103948	0.188137
119.992	0.203907	0.179888	0.0337101	0.116819	0.205153
121.359	0.209434	0.188764	0.0542041	0.119758	0.208942
122.727	0.195833	0.176484	0.0456941	0.120797	0.225988
124.094	0.211492	0.183241	0.057294	0.118207	0.165083
125.461	0.2191	0.189597	0.0565231	0.122241	0.256648
126.828	0.205125	0.177985	0.0481032	0.116076	0.188535
128.195	0.222549	0.212524	0.0513389	0.13464	0.22697
129.562	0.197924	0.172187	0.0462818	0.108248	0.203252
130.93	0.211458	0.191839	0.0435225	0.124547	0.179343
132.297	0.23054	0.207179	0.0561334	0.136902	0.238859
133.664	0.207178	0.16848	0.0470829	0.123701	0.213488
135.031	0.225371	0.21585	0.0585947	0.130077	0.219716
136.398	0.253507	0.230826	0.0857245	0.147365	0.29025
137.766	0.182914	0.187691	0.0354148	0.108609	0.229875
167.859	0.21666	0.212295	0.0549456	0.140938	0.166492
174.805	0.203944	0.19425	0.0589047	0.128217	0.133002
181.75	0.185395	0.184092	0.0484263	0.106958	0.175699
188.695	0.200646	0.186129	0.0584577	0.120726	0.211803
195.641	0.204635	0.189843	0.0402807	0.116113	0.246408
202.586	0.217403	0.219697	0.0572111	0.140706	0.18822
209.531	0.211753	0.206624	0.0642056	0.135816	0.109785
216.477	0.2156	0.201106	0.0746645	0.134063	0.170506
223.422	0.206437	0.197449	0.0606617	0.127371	0.189276
230.367	0.207695	0.202179	0.0545627	0.11396	0.21273
237.312	0.216317	0.207715	0.0588402	0.13427	0.188391
244.258	0.20797	0.213328	0.0662692	0.130587	0.239611
251.203	0.203875	0.201966	0.0673282	0.129437	0.247181
258.148	0.219943	0.20477	0.0608555	0.138497	0.196613
265.094	0.213671	0.215493	0.0608156	0.13213	0.195739
272.039	0.211063	0.199365	0.04873	0.122463	0.212778
278.984	0.212184	0.194286	0.0569152	0.128836	0.21756
285.93	0.20181	0.194807	0.0674073	0.12335	0.205601
292.875	0.202906	0.201851	0.0676081	0.122075	0.208301
299.82	0.2106	0.197757	0.0500372	0.123308	0.165706
306.766	0.218814	0.214934	0.0602094	0.13076	0.154578
313.711	0.203156	0.20125	0.0642891	0.125281	0.108197
320.656	0.20642	0.203898	0.0624845	0.130732	0.233192
327.602	0.212549	0.214376	0.0665664	0.139197	0.218215
334.547	0.213965	0.219956	0.0677766	0.137416	0.172782
341.492	0.208628	0.206337	0.0661261	0.120759	0.196751
348.438	0.186807	0.196861	0.0527595	0.121358	0.202016
355.383	0.200266	0.196525	0.0678548	0.131693	0.129349
362.328	0.205263	0.187265	0.063547	0.122443	0.169909
369.273	0.209746	0.203856	0.0518334	0.127243	0.245077
376.219	0.197542	0.181972	0.0461117	0.112765	0.167867
383.164	0.197178	0.182928	0.0614868	0.111146	0.133674
390.109	0.193759	0.18742	0.0645389	0.127157	0.174382
397.055	0.202587	0.189759	0.0372768	0.119216	0.233295
404	0.201003	0.189142	0.0496601	0.115225	0.164257
410.945	0.206829	0.216049	0.067869	0.138863	0.16469
417.883	0.2076	0.203074	0.0839498	0.128218	0.146357
424.828	0.200686	0.192825	0.073692	0.124887	0.15579
431.773	0.21924	0.205711	0.0607702	0.144059	0.185424
438.727	0.205258	0.193929	0.0590389	0.129928	0.148059
445.672	0.196172	0.196628	0.0627589	0.116158	0.140266
452.617	0.189863	0.182232	0.0639773	0.12612	0.225013
459.562	0.194334	0.191487	0.0645762	0.128962	0.151609
466.508	0.206664	0.19097	0.0646344	0.120433	0.12245
473.445	0.206301	0.200002	0.0717669	0.124801	0.144192
480.391	0.199158	0.193311	0.0612948	0.116742	0.180812
487.336	0.180228	0.181808	0.0621992	0.114134	0.217427
494.281	0.191989	0.183025	0.0699961	0.132061	0.21422
501.227	0.200434	0.188176	0.0476573	0.126978	0.202545
508.172	0.195541	0.188937	0.0540836	0.125867	0.228829
515.117	0.186861	0.188968	0.0568397	0.113604	0.206397
522.062	0.187689	0.180955	0.0686024	0.117601	0.167432
529.008	0.196468	0.201311	0.0712237	0.127088	0.182967
535.953	0.200949	0.189224	0.0677448	0.123295	0.112395
542.898	0.186816	0.182497	0.0583126	0.118734	0.0448977
549.844	0.178743	0.186072	0.0607808	0.124949	0.125169
556.789	0.179374	0.174043	0.063058	0.117239	0.165288
563.734	0.189937	0.183965	0.0649669	0.115869	0.091791
570.68	0.200681	0.207183	0.0688046	0.137253	0.17856
577.625	0.183293	0.174749	0.0475003	0.116897	0.139591
584.57	0.173174	0.175184	0.0619734	0.111531	0.0866408
591.516	0.175033	0.168401	0.0490351	0.116322	0.182331
598.461	0.204164	0.201594	0.0689734	0.117479	0.153238
605.406	0.181962	0.171797	0.060834	0.110194	0.064258
612.352	0.179236	0.202224	0.0671265	0.135677	0.169585
619.297	0.204717	0.185109	0.0685972	0.123521	0.10386
626.242	0.184777	0.179267	0.0688817	0.125928	0.145091
633.188	0.189177	0.174672	0.057032	0.112465	0.1303
640.133	0.196119	0.188993	0.0518457	0.137064	0.187173
647.078	0.186618	0.184618	0.0644957	0.116614	0.174508
654.023	0.151591	0.150213	0.0479677	0.089572	0.105364
660.969	0.168045	0.17755	0.0622036	0.125984	0.167431
667.914	0.193196	0.190512	0.0631639	0.140012	0.0867314
674.859	0.181635	0.181009	0.0578389	0.119047	0.132484
681.805	0.181907	0.188392	0.0693886	0.12263	0.150349
688.75	0.158018	0.169228	0.0565036	0.10894	0.206902
695.695	0.169088	0.158467	0.0576329	0.102816	0.139578
702.641	0.180285	0.193012	0.0732851	0.128038	0.148747
709.586	0.185678	0.184584	0.0579122	0.119149	0.0924929
716.531	0.182751	0.178892	0.063743	0.130231	0.162454
723.477	0.174386	0.163754	0.0586559	0.108457	0.143608
730.422	0.172769	0.162382	0.0472732	0.109781	0.149025
737.367	0.191139	0.186538	0.0674271	0.115796	0.144839
744.312	0.170957	0.171863	0.0617104	0.114872	0.0765833
751.258	0.160847	0.168979	0.0519155	0.11345	0.0827263
758.195	0.168537	0.171223	0.0710983	0.127142	0.145937
765.141	0.176212	0.161968	0.0472452	0.112785	0.098066
772.086	0.19021	0.190941	0.0686516	0.13688	0.151105
779.031	0.169603	0.182923	0.0616098	0.11448	0.219781
785.977	0.145127	0.153735	0.0482166	0.0949824	0.0741574
792.922	0.188136	0.151471	0.0586561	0.0941963	0.146194
799.867	0.163931	0.167944	0.0612585	0.114687	0.138007
806.812	0.181435	0.189956	0.0618265	0.125027	0.136583
813.758	0.166307	0.169063	0.0622168	0.103903	0.131605
820.703	0.144405	0.151426	0.0392346	0.0946423	0.14843
827.648	0.163967	0.160851	0.063525	0.115417	0.145138
834.594	0.16736	0.161792	0.0606687	0.105585	0.0626695
841.539	0.162741	0.178653	0.0639215	0.118205	0.132342
848.484	0.171877	0.181024	0.0612726	0.11837	0.121731
855.43	0.154982	0.148164	0.0562122	0.120598	0.0728034
862.375	0.163204	0.162365	0.0670703	0.111169	0.129113
869.32	0.171762	0.172284	0.0348933	0.130039	0.154287
876.266	0.177691	0.171124	0.0618895	0.110758	0.127045
883.211	0.154614	0.160176	0.055829	0.108957	0.0713173
890.156	0.142494	0.154319	0.0651649	0.0865649	0.12479
897.102	0.159261	0.163805	0.0608872	0.115273	0.0790065
904.047	0.169029	0.176987	0.0632523	0.118556	0.102203
910.992	0.160302	0.162748	0.0586787	0.102987	0.117063
917.938	0.156242	0.160255	0.0445652	0.115903	0.0925895
924.883	0.151359	0.161983	0.0684605	0.115828	0.216931
931.828	0.149227	0.150664	0.0570209	0.10195	0.117261
938.773	0.164674	0.173437	0.0637712	0.116135	0.0890635
945.719	0.162834	0.166656	0.0519199	0.105499	0.108048
952.664	0.1658	0.175422	0.0631654	0.121585	0.148755
959.609	0.147036	0.144181	0.0564597	0.108676	0.0621061
966.555	0.150926	0.148168	0.0573451	0.0968911	0.139076
973.5	0.173998	0.170463	0.0551446	0.132262	0.180249
980.445	0.151296	0.165429	0.0482227	0.106559	0.16382
987.391	0.160463	0.155407	0.0556396	0.10405	0.113122
994.336	0.136311	0.137695	0.0607219	0.0877324	0.10448
1001.28	0.14967	0.154907	0.0607434	0.102216	0.119363
1008.23	0.164126	0.165926	0.0417078	0.11003	0.117492
1015.17	0.169711	0.179364	0.0615958	0.122596	0.122909
1022.12	0.135293	0.140775	0.0432162	0.0897569	0.118037
1029.06	0.148573	0.150506	0.0627976	0.100843	0.149736
1036.01	0.156207	0.159539	0.0474609	0.115363	0.150437
1042.95	0.151309	0.159158	0.0467164	0.101239	0.178869
1049.89	0.161811	0.160599	0.0572999	0.104607	0.158463
1056.84	0.130207	0.142592	0.0497812	0.0916523	0.0446524
1063.79	0.150849	0.157119	0.0784945	0.11176	0.14502
1070.73	0.144732	0.159066	0.0593616	0.104539	0.134577
1077.68	0.159184	0.168765	0.0512971	0.113367	0.0832153
1084.62	0.168334	0.176046	0.0631917	0.122847	0.117461
1091.57	0.12319	0.124223	0.0414733	0.0970102	0.0696344
1098.51	0.135716	0.134486	0.0422707	0.0917419	0.0933293
1105.45	0.145027	0.163927	0.0706557	0.111372	0.132206
1112.4	0.162678	0.16368	0.0493815	0.122398	0.161097
1119.34	0.140071	0.147741	0.0424844	0.105245	0.138882
1126.29	0.122983	0.144049	0.0553038	0.0910761	0.133993
1133.23	0.139378	0.138805	0.0595945	0.100877	0.0910866
1140.18	0.150283	0.144513	0.0437303	0.100871	0.0960617
1147.12	0.141429	0.141336	0.0498528	0.0922612	0.0262144
1154.07	0.140517	0.16149	0.0582859	0.115223	0.0890186
1161.02	0.142496	0.144648	0.0694096	0.104464	0.0982315
1167.96	0.134193	0.135614	0.049303	0.0936258	0.0848755
1174.91	0.148922	0.159803	0.0501185	0.108305	0.11391
1181.85	0.151826	0.167924	0.0530052	0.113961	0.10921
1188.8	0.161596	0.16916	0.0630928	0.116647	0.125247
1195.74	0.123523	0.125893	0.0460555	0.0969272	0.0919403
1202.69	0.136279	0.138663	0.0474667	0.103384	0.124866
