# Supplementary material for: Validation of Blood Volume Fraction Quantification with 3D Gradient Echo Dynamic Contrast-Enhanced Magnetic Resonance Imaging in Porcine Skeletal Muscle
Source: PLoS One. 2017 Jan 31;12(1):e0170841. doi: 10.1371/journal.pone.0170841 (PMC5283669; doi:10.1371/journal.pone.0170841)
Supplement: S2 File — The files contain the time points and the relaxation rate changes of the AIF and the five skeletal muscle regions of the pigs hind limb. (ZIP) [file pone.0170841.s002.zip › S2_Files/SE5_Vasovist_AIF.ods]

## Sheet: SE17_Vaso_AIF
Time	Relaxation Rate Change in Aorta
0	-0.0442379
3.73438	1.13945
5.10156	0.121882
6.46875	0.181319
7.83594	-0.184821
9.20312	-0.844129
10.5703	0.0215382
11.9375	-0.465378
13.3047	0.00710206
14.6797	0.126167
16.0469	0.37585
17.4141	0.376518
18.7812	0.705387
20.1484	0.751032
21.5156	0.0953647
22.8828	0.728945
24.25	-0.324881
25.6172	0.895558
26.9844	2.30052
28.3594	6.28705
29.7266	16.0711
31.0938	31.3388
32.4609	43.5501
33.8281	44.5426
35.1953	36.9177
36.5625	22.9402
37.9297	15.3905
39.2969	8.51956
40.6641	7.25041
42.0312	6.30524
43.3984	8.68795
44.7656	10.3059
46.1328	14.279
47.5	15.5985
48.8672	17.963
50.2344	17.7301
51.6094	17.3975
52.9766	17.0327
54.3438	16.0049
55.7109	13.6202
57.0781	13.4449
58.4453	11.7799
59.8125	11.7025
61.1797	11.0195
62.5469	11.9363
63.9141	11.4613
65.2812	12.4464
66.6484	11.8133
68.0156	12.3422
69.3906	12.4151
70.7578	11.5204
72.125	11.9577
73.4922	11.4111
74.8594	11.0995
76.2266	10.6586
77.5938	11.3093
78.9609	9.99551
80.3281	11.0766
81.6953	9.55069
83.0625	10.5777
84.4297	9.48047
85.7969	10.2351
87.1719	8.93417
88.5391	10.1872
89.9062	9.18534
91.2734	10.3845
92.6406	9.43169
94.0078	9.84653
95.375	9.05277
96.7422	9.67007
98.1094	8.27172
99.4766	9.38451
100.844	8.71445
102.211	9.4993
103.578	9.07077
104.945	9.78876
106.312	9.05941
107.68	10.0674
109.047	8.80252
110.422	9.41333
111.789	8.80415
113.156	8.9945
114.523	8.98286
115.891	9.60481
117.258	8.82424
118.625	9.50782
119.992	8.94269
121.359	8.87376
122.727	8.64844
124.102	9.32622
125.469	8.79705
126.836	9.60294
128.203	8.52142
129.57	9.57124
130.938	8.91839
132.305	9.30328
133.672	8.92085
135.039	9.51704
136.406	8.85518
137.773	10.0811
