# Supplementary material for: Validation of Blood Volume Fraction Quantification with 3D Gradient Echo Dynamic Contrast-Enhanced Magnetic Resonance Imaging in Porcine Skeletal Muscle
Source: PLoS One. 2017 Jan 31;12(1):e0170841. doi: 10.1371/journal.pone.0170841 (PMC5283669; doi:10.1371/journal.pone.0170841)
Supplement: S2 File — The files contain the time points and the relaxation rate changes of the AIF and the five skeletal muscle regions of the pigs hind limb. (ZIP) [file pone.0170841.s002.zip › S2_Files/SE5_Vasovist_tissue.ods]

## Sheet: SE17_Vaso_tissue_matrix
Time	Relaxation Rate Changes
	Med UL	Cran UL	Lat UL	Lower Limb	Pelvis
0	-0.0010268	-0.00501933	-0.0131087	-0.000992591	-0.0143893
3.74219	-0.0104748	-0.0132569	-0.00307088	-0.0109343	-0.0372353
5.10938	0.00350326	0.0239025	0.0109952	0.00737226	0.0965048
6.47656	0.00415653	-0.000692299	-0.00744912	0.00160795	-0.0346395
7.84375	-0.00928962	-0.0133708	-0.00112661	0.00052407	0.00193428
9.21094	0.000850838	-0.0014718	0.00588315	-0.00385714	-0.0213653
10.5781	0.0186366	0.00947938	-0.00257208	0.00797975	0.0212303
11.9453	-0.00373558	0.00495692	0.0115087	-0.00000193	0.000154936
13.3125	0.00516187	-0.000547094	-0.00298976	-0.00233719	0.00174756
14.6797	-0.000707914	-0.013178	-0.0108345	-0.012618	-0.031989
16.0469	-0.0152411	-0.0242596	0.00424984	-0.0146801	-0.00449064
17.4141	-0.0025355	-0.00396198	-0.0104984	-0.0111064	0.0302531
18.7812	0.00752135	-0.000946934	-0.0163914	-0.00836023	0.0729136
20.1484	0.00183571	-0.0236876	-0.0059766	-0.0151268	0.0580029
21.5156	0.0554489	0.0789095	0.00855379	0.0327565	0.25878
22.8906	0.0656499	0.0644877	0.00619695	0.0346747	0.135177
24.2578	0.0673604	0.0655495	0.0111536	0.0406917	0.0916121
25.625	0.124095	0.115702	0.0344946	0.075255	0.180087
26.9922	0.0908557	0.0908666	0.0325633	0.0420378	0.155521
28.3594	0.134414	0.122513	0.0477413	0.0808836	0.273708
29.7266	0.131622	0.123118	0.0348637	0.0813499	0.225694
31.0938	0.139961	0.10876	0.0490668	0.0892623	0.15944
32.4609	0.16248	0.132425	0.047849	0.0949197	0.218392
33.8281	0.188775	0.165796	0.0530939	0.112407	0.272468
35.1953	0.15822	0.135919	0.0539873	0.0856419	0.254956
36.5625	0.187174	0.172228	0.0538027	0.113277	0.267528
37.9375	0.171098	0.165934	0.0512395	0.103005	0.257898
39.3047	0.160413	0.12531	0.0517489	0.10155	0.179933
40.6719	0.177273	0.157534	0.0582527	0.0988447	0.179816
42.0391	0.195656	0.179264	0.0617676	0.127265	0.223921
43.4062	0.181069	0.16026	0.0437883	0.113415	0.286495
44.7734	0.207401	0.190909	0.0719295	0.130681	0.243715
46.1406	0.21842	0.188653	0.0710789	0.127769	0.315806
47.5078	0.19441	0.17105	0.052046	0.133252	0.283893
48.875	0.200863	0.182157	0.0632175	0.130863	0.225361
50.2422	0.184057	0.160302	0.0626297	0.113153	0.231885
51.6094	0.19646	0.163787	0.0751049	0.135643	0.182257
52.9766	0.215983	0.199204	0.0672309	0.137662	0.230079
54.3438	0.156972	0.146016	0.0406714	0.0929647	0.255252
55.7109	0.204739	0.190899	0.0670202	0.138794	0.255352
57.0781	0.218767	0.203249	0.0488712	0.140844	0.243687
58.4453	0.176082	0.150189	0.0576253	0.116346	0.268599
59.8125	0.222838	0.22695	0.0739163	0.159272	0.312466
61.1875	0.191835	0.170779	0.0583896	0.12452	0.222269
62.5547	0.183493	0.157729	0.0451781	0.110729	0.298996
63.9219	0.201044	0.181874	0.0542122	0.135293	0.242685
65.2891	0.199183	0.18321	0.0592663	0.123455	0.219382
66.6562	0.186531	0.170848	0.0637143	0.113573	0.296197
68.0234	0.208308	0.196398	0.0606047	0.135245	0.252337
69.3906	0.185841	0.171427	0.0755861	0.131871	0.127626
70.7578	0.19766	0.187135	0.0677326	0.130203	0.259531
72.125	0.196631	0.190256	0.0613844	0.13458	0.187025
73.4922	0.190085	0.166992	0.0652571	0.121962	0.212086
74.8594	0.196234	0.181002	0.0593724	0.128307	0.215576
76.2266	0.209975	0.217352	0.0697075	0.136172	0.257587
77.6016	0.188459	0.182978	0.0635165	0.114291	0.306642
78.9688	0.192101	0.185542	0.0596505	0.12531	0.273901
80.3359	0.196105	0.167843	0.0542381	0.112158	0.196648
81.7031	0.156602	0.170295	0.0591303	0.0922048	0.292251
83.0703	0.196325	0.185253	0.0492372	0.118367	0.210663
84.4375	0.193686	0.187214	0.0739569	0.138199	0.199183
85.8047	0.184327	0.192079	0.0677569	0.126252	0.322134
87.1719	0.188212	0.183657	0.0422952	0.117544	0.269615
88.5391	0.1859	0.184099	0.0684241	0.121203	0.237931
89.9062	0.181389	0.184541	0.0592171	0.115219	0.306078
91.2734	0.205196	0.197552	0.0747894	0.137606	0.219077
92.6406	0.194534	0.19356	0.0853254	0.140259	0.171217
94.0078	0.201178	0.191232	0.0603054	0.136195	0.253773
95.375	0.196608	0.185645	0.0481283	0.130682	0.248927
96.75	0.17074	0.16826	0.0582082	0.112663	0.246451
98.1172	0.192577	0.204114	0.0616471	0.117764	0.26043
99.4844	0.19711	0.205064	0.0854142	0.128525	0.329478
100.852	0.200396	0.210163	0.0786465	0.153387	0.309059
102.219	0.190929	0.192209	0.0562032	0.117605	0.295279
103.586	0.19413	0.182854	0.0735557	0.127691	0.258343
104.953	0.180332	0.153214	0.0780779	0.117605	0.206388
106.32	0.207315	0.206614	0.0738182	0.139016	0.287962
107.688	0.19605	0.208546	0.0846154	0.136891	0.400062
109.055	0.178432	0.170154	0.0600937	0.125588	0.279597
110.422	0.210383	0.20072	0.0619974	0.132436	0.230675
111.789	0.164551	0.167677	0.0530611	0.10569	0.288208
113.156	0.208224	0.214945	0.0676282	0.137808	0.293109
114.523	0.207569	0.220075	0.0819443	0.141867	0.295722
115.891	0.178225	0.183423	0.0724129	0.131465	0.259432
117.258	0.188628	0.187123	0.0815349	0.119377	0.199601
118.633	0.20368	0.188712	0.0848298	0.120223	0.270153
120	0.218405	0.213208	0.0945913	0.14076	0.408133
121.367	0.190461	0.198123	0.0573995	0.130487	0.300977
122.734	0.202011	0.193815	0.0746494	0.134346	0.320983
124.102	0.193361	0.190392	0.0695908	0.128641	0.312426
125.469	0.20833	0.206137	0.0636137	0.13567	0.30692
126.836	0.203157	0.212381	0.0883691	0.136111	0.27386
128.203	0.19458	0.198039	0.0627935	0.126021	0.313147
129.57	0.189007	0.188913	0.0664113	0.115735	0.23408
130.938	0.186282	0.182095	0.072146	0.118929	0.241967
132.312	0.181413	0.169601	0.0680904	0.124902	0.153023
133.68	0.215443	0.210051	0.0789964	0.142074	0.251401
135.047	0.180332	0.211004	0.0781222	0.115702	0.404397
136.414	0.195074	0.189464	0.0653971	0.129704	0.268813
137.781	0.208379	0.197875	0.0777389	0.127067	0.239314
