# Supplementary material for: Validation of Blood Volume Fraction Quantification with 3D Gradient Echo Dynamic Contrast-Enhanced Magnetic Resonance Imaging in Porcine Skeletal Muscle
Source: PLoS One. 2017 Jan 31;12(1):e0170841. doi: 10.1371/journal.pone.0170841 (PMC5283669; doi:10.1371/journal.pone.0170841)
Supplement: S2 File — The files contain the time points and the relaxation rate changes of the AIF and the five skeletal muscle regions of the pigs hind limb. (ZIP) [file pone.0170841.s002.zip › S2_Files/SE6_Dotarem_AIF.ods]

## Sheet: SE18_Dota_AIF
Time	Relaxation Rate Change in Aorta
0	-0.0587066
3.63281	-0.0780417
4.95703	0.185747
6.27344	-0.0572011
7.59766	-0.0175383
8.91797	0.0267699
10.2422	-0.0633886
11.5586	0.0706369
12.8828	0.0783356
14.2031	0.604682
15.5234	3.12401
16.8438	9.05116
18.168	17.3443
19.4922	26.5893
20.8086	35.7653
22.1328	39.1711
23.4531	34.1585
24.7734	28.6795
26.0938	22.0284
27.418	14.7505
28.7383	9.68389
30.0586	6.06286
31.3789	4.68068
32.7031	4.4606
34.0234	4.75817
35.3438	5.88701
36.668	7.69579
37.9883	9.58256
39.3086	10.3957
40.6289	11.7049
41.9531	11.7439
43.2734	12.0013
44.5938	11.2532
45.9141	10.9161
47.2383	10.6332
48.5586	9.33053
49.8789	8.55006
51.1992	8.16155
52.5234	7.16257
53.8438	6.98231
55.1641	6.10398
56.4883	6.28025
57.8086	7.27548
59.1289	6.36036
60.4492	6.36111
61.7734	6.61806
63.0938	6.30941
64.4141	6.52992
65.7344	5.77926
67.0586	5.85507
68.3789	6.2772
69.6992	5.69351
71.0195	5.52094
72.3438	5.74593
73.6641	5.37254
74.9844	5.74531
76.3086	5.39286
77.6289	5.54825
78.9492	5.399
80.2695	5.54726
81.5938	5.41136
82.9141	5.38405
84.2344	5.26532
85.5547	5.89654
86.8789	5.62373
88.1992	5.71935
89.5195	5.62063
90.8398	5.77872
92.1641	5.59548
93.4844	5.68408
94.8047	5.25626
96.1289	5.89233
97.4492	5.29542
98.7695	5.42389
100.09	5.17186
101.414	4.77942
102.734	5.0962
104.055	4.91555
105.375	4.43512
106.699	4.65766
108.02	4.36042
109.34	4.48508
110.664	4.88732
111.984	4.4912
113.305	4.87498
114.625	4.50006
115.949	4.86977
117.27	4.84062
118.59	4.49754
119.91	4.87626
121.234	5.05428
122.555	5.29712
123.875	5.47994
125.195	5.16755
126.52	5.35922
127.836	4.97602
129.16	4.98316
130.484	4.81222
131.805	4.87984
133.125	5.08021
157.234	4.53215
164.18	4.90443
171.125	4.2806
178.07	4.39615
185.016	4.32087
191.961	4.0262
198.906	4.69284
205.852	4.68617
212.797	4.55007
219.742	4.19955
226.688	4.07253
233.633	4.11057
240.578	4.04781
247.523	4.12394
254.469	4.24394
261.414	3.94441
268.352	4.09559
275.297	3.99522
282.242	3.99927
289.188	4.05323
296.133	4.00911
303.078	4.11348
310.023	3.84714
316.969	3.93988
323.914	3.88293
330.859	3.63829
337.805	3.82974
344.75	3.50374
351.695	3.72383
358.641	3.38424
365.586	3.72563
372.531	3.60944
379.477	3.53169
386.422	3.55944
393.367	3.48964
400.312	3.18102
407.258	3.22922
414.203	3.10608
421.148	3.02975
428.094	2.93211
435.039	2.89227
441.984	2.90688
448.93	2.79439
455.875	2.80635
462.82	2.70127
469.766	2.75579
476.711	2.93384
483.656	2.79843
490.602	2.34263
497.547	2.66139
504.492	2.61176
511.438	2.35174
518.383	2.5826
525.328	2.3036
532.273	2.68798
539.219	2.94141
546.164	2.56022
553.102	2.80222
560.047	2.68302
567	2.65973
573.945	2.49193
580.891	2.66029
587.836	2.7833
594.781	2.78202
601.727	2.83066
608.664	2.65575
615.609	2.67984
622.555	2.63681
629.5	2.74124
636.445	2.71988
643.391	2.69051
650.336	2.95071
657.281	2.60501
664.227	2.80766
671.172	2.79263
678.117	2.63161
685.062	2.49474
692.008	2.73738
698.953	2.70612
705.898	2.42298
712.844	2.48195
719.789	2.37429
726.734	2.4411
733.68	2.41597
740.625	2.35891
747.57	2.40636
754.516	2.34731
761.461	2.20486
768.406	2.02386
775.352	2.23661
782.297	1.98414
789.242	2.08726
796.188	2.15176
803.133	1.86859
810.078	2.17325
817.023	2.3417
823.969	1.98729
830.914	2.09495
837.859	2.07072
844.805	1.9049
851.75	2.11277
858.695	2.69005
865.641	2.02202
872.586	2.22238
879.531	2.00729
886.477	2.18672
893.414	2.24009
900.359	2.16303
907.305	2.18786
914.25	2.09539
921.195	2.35633
928.141	2.29699
935.086	2.28458
942.039	2.3104
948.977	2.37473
955.922	2.26536
962.867	2.569
969.812	2.23406
976.758	2.259
983.703	2.26883
990.648	2.27591
997.594	2.04488
1004.54	2.16565
1011.48	2.15048
1018.43	2.02764
1025.38	2.14169
1032.32	2.05629
1039.27	2.08777
1046.21	2.07577
1053.16	2.05854
1060.1	2.17913
1067.05	1.96408
1073.99	1.76673
1080.94	2.06476
1087.88	1.667
1094.83	1.86826
1101.77	1.59581
1108.72	1.77899
1115.66	1.63961
1122.61	1.64111
1129.55	1.92172
1136.5	1.46653
1143.45	1.631
1150.39	1.41824
1157.34	1.63967
1164.28	2.0545
1171.23	2.08146
1178.16	1.59603
1185.11	1.65075
1192.06	1.78403
