# Supplementary material for: Validation of Blood Volume Fraction Quantification with 3D Gradient Echo Dynamic Contrast-Enhanced Magnetic Resonance Imaging in Porcine Skeletal Muscle
Source: PLoS One. 2017 Jan 31;12(1):e0170841. doi: 10.1371/journal.pone.0170841 (PMC5283669; doi:10.1371/journal.pone.0170841)
Supplement: S2 File — The files contain the time points and the relaxation rate changes of the AIF and the five skeletal muscle regions of the pigs hind limb. (ZIP) [file pone.0170841.s002.zip › S2_Files/SE6_Dotarem_tissue.ods]

## Sheet: SE18_Dota_Gewebe_Matrix
Time	Relaxation Rate Changes
	Med UL	Cran UL	Lat UL	Lower Limb	Pelvis
0	-0.00535175	-0.00983847	0.00176316	-0.0160502	-0.0166054
3.63281	0.0133466	-0.00190441	0.00186574	0.00119794	0.0198746
4.95703	-0.0176541	-0.00141713	-0.00682492	0.0126439	-0.0457631
6.27344	0.0121128	0.0072478	0.00678629	0.00614803	-0.0148098
7.59766	-0.0129226	-0.00578588	-0.00510183	-0.00791122	-0.00208279
8.91797	0.0154238	0.0104163	0.0064975	0.016552	0.0226601
10.2422	-0.000571999	0.00275012	0.00680315	-0.00293239	0.00683834
11.5586	-0.00127434	0.00245572	-0.00532388	-0.00632052	0.0404108
12.8828	-0.0132806	0.00583374	0.00483272	-0.00682185	-0.0200893
14.2031	0.0250569	0.00882627	-0.000746913	0.0111802	0.0440657
15.5234	-0.0187232	0.00175963	-0.0059718	0.00891341	-0.0233239
16.8438	0.0250893	0.0196119	0.00140547	0.0149889	0.0738385
18.168	0.065307	0.0483828	0.0164222	0.0205181	0.297428
19.4922	0.102891	0.0929774	0.0307015	0.0798781	0.731892
20.8086	0.187422	0.115519	0.036153	0.165362	0.852555
22.1328	0.236795	0.143897	0.0370875	0.258457	0.976901
23.4531	0.278451	0.160416	0.0699561	0.285209	0.956736
24.7734	0.381454	0.193817	0.100732	0.341878	1.03748
26.0938	0.429031	0.193129	0.116596	0.354658	0.941274
27.418	0.500714	0.218634	0.129109	0.375127	0.882042
28.7383	0.525676	0.222436	0.133306	0.354564	0.820695
30.0586	0.530018	0.2125	0.13976	0.330374	0.762817
31.3789	0.568673	0.221559	0.136228	0.343611	0.730064
32.7031	0.526276	0.200392	0.132358	0.289019	0.674861
34.0234	0.549133	0.214369	0.119229	0.303307	0.621015
35.3438	0.49959	0.200669	0.112039	0.268847	0.56622
36.668	0.557934	0.231874	0.120356	0.304018	0.640932
37.9883	0.529065	0.21858	0.124235	0.286918	0.609253
39.3086	0.529524	0.216875	0.11948	0.277857	0.62874
40.6289	0.549236	0.237243	0.115886	0.30925	0.617634
41.9531	0.547831	0.232706	0.111779	0.308135	0.609969
43.2734	0.525017	0.236363	0.118605	0.291101	0.651408
44.5938	0.546951	0.236763	0.110233	0.322203	0.61042
45.9141	0.537042	0.233697	0.116003	0.312902	0.621149
47.2383	0.579302	0.268302	0.139275	0.364189	0.693053
48.5586	0.571424	0.26193	0.136643	0.340851	0.627698
49.8789	0.555951	0.23586	0.118193	0.313922	0.572066
51.1992	0.577276	0.258256	0.134043	0.336804	0.616671
52.5234	0.582306	0.244849	0.122823	0.326523	0.542453
53.8438	0.540926	0.244746	0.124958	0.336612	0.588612
55.1641	0.577452	0.254509	0.130978	0.329006	0.581027
56.4883	0.55769	0.24256	0.141957	0.303531	0.593424
57.8086	0.523431	0.249068	0.127844	0.278008	0.567233
59.1289	0.562435	0.262681	0.14174	0.336095	0.553308
60.4492	0.576965	0.268617	0.139307	0.315082	0.582339
61.7734	0.574203	0.275428	0.128904	0.344836	0.562035
63.0938	0.568769	0.26293	0.119101	0.326895	0.548075
64.4141	0.551147	0.255739	0.127053	0.316363	0.560438
65.7344	0.571336	0.264075	0.115532	0.325285	0.55082
67.0586	0.554409	0.258524	0.124357	0.308371	0.551108
68.3789	0.553459	0.263774	0.117923	0.318576	0.522447
69.6992	0.55518	0.271172	0.136879	0.324863	0.541046
71.0195	0.564498	0.268807	0.144177	0.313502	0.521925
72.3438	0.579836	0.280222	0.134309	0.326353	0.548567
73.6641	0.582774	0.267811	0.125838	0.322424	0.529177
74.9844	0.530008	0.259521	0.130793	0.305939	0.54912
76.3086	0.588422	0.274105	0.141856	0.323924	0.534358
77.6289	0.54838	0.266291	0.141305	0.292685	0.54118
78.9492	0.552273	0.2574	0.120177	0.328613	0.510704
80.2695	0.550174	0.253288	0.130807	0.295262	0.528958
81.5938	0.55293	0.261249	0.127863	0.300029	0.545507
82.9141	0.560463	0.267864	0.124048	0.298887	0.495946
84.2344	0.573563	0.271836	0.135381	0.304044	0.511238
85.5547	0.556523	0.271473	0.129325	0.324587	0.430522
86.8789	0.573165	0.278625	0.131426	0.314161	0.500271
88.1992	0.568742	0.268227	0.12129	0.319487	0.507116
89.5195	0.555687	0.279516	0.141127	0.306777	0.475207
90.8398	0.570068	0.269067	0.136071	0.29535	0.482439
92.1641	0.567527	0.265177	0.144412	0.307545	0.466621
93.4844	0.550215	0.268724	0.120979	0.303421	0.51853
94.8047	0.573497	0.268868	0.139535	0.303568	0.468367
96.1289	0.557675	0.269863	0.120017	0.312503	0.521017
97.4492	0.576461	0.281093	0.137467	0.321113	0.487075
98.7695	0.57309	0.287442	0.142001	0.312138	0.505612
100.09	0.588387	0.294568	0.146069	0.316483	0.521274
101.414	0.595624	0.285067	0.136474	0.314863	0.508357
102.734	0.567949	0.278491	0.130485	0.305676	0.497417
104.055	0.57497	0.276001	0.136365	0.296906	0.481542
105.375	0.588613	0.283733	0.131946	0.314773	0.479171
106.699	0.57102	0.288234	0.140935	0.313278	0.453371
108.02	0.602242	0.292133	0.125892	0.310747	0.490532
109.34	0.573692	0.273736	0.132275	0.294007	0.412708
110.664	0.585263	0.294052	0.142695	0.327258	0.468741
111.984	0.606523	0.284053	0.135491	0.316728	0.436936
113.305	0.565716	0.275603	0.143466	0.313511	0.483574
114.625	0.605015	0.296818	0.142178	0.315516	0.462168
115.949	0.613754	0.317063	0.161934	0.345625	0.520286
117.27	0.574244	0.2713	0.125457	0.295356	0.370862
118.59	0.57748	0.271179	0.142852	0.29546	0.419133
119.91	0.591315	0.284244	0.137219	0.302523	0.485021
121.234	0.585255	0.284912	0.13082	0.312005	0.447807
122.555	0.59509	0.284108	0.131875	0.310679	0.425206
123.875	0.582633	0.279373	0.120935	0.326128	0.464364
125.195	0.601174	0.29107	0.136806	0.313302	0.43476
126.52	0.573861	0.269076	0.11709	0.309899	0.427369
127.836	0.593096	0.28406	0.15833	0.306527	0.439212
129.16	0.606729	0.326875	0.187973	0.326458	0.569661
130.484	0.598775	0.292974	0.155482	0.30663	0.480708
131.805	0.604965	0.293053	0.14657	0.293586	0.497617
133.125	0.615887	0.293731	0.142595	0.332028	0.466132
157.234	0.769012	0.273703	0.146253	0.297521	0.535754
164.18	0.778662	0.273938	0.157668	0.307732	0.531444
171.125	0.824993	0.27195	0.110941	0.378049	0.534594
178.07	0.780309	0.283591	0.152305	0.28684	0.508011
185.016	0.797833	0.282965	0.156425	0.3228	0.489942
191.961	0.780385	0.277005	0.159687	0.308426	0.508912
198.906	0.769229	0.275117	0.148429	0.339096	0.569665
205.852	0.773338	0.269964	0.13633	0.306156	0.504906
212.797	0.802494	0.266346	0.148113	0.303278	0.510395
219.742	0.8062	0.306707	0.189176	0.320604	0.496809
226.688	0.788615	0.260681	0.135984	0.306033	0.504823
233.633	0.811555	0.28766	0.159131	0.316222	0.509929
240.578	0.803826	0.292375	0.166233	0.310626	0.500444
247.523	0.800733	0.283131	0.16918	0.320726	0.479832
254.469	0.815418	0.282214	0.152311	0.323711	0.525974
261.414	0.822078	0.300147	0.185248	0.317715	0.507397
268.352	0.828121	0.292616	0.177375	0.313393	0.495285
275.297	0.816017	0.296701	0.179653	0.317356	0.482591
282.242	0.806294	0.294623	0.180779	0.303928	0.468239
289.188	0.822431	0.292283	0.155609	0.322609	0.525755
296.133	0.829322	0.294178	0.16822	0.312553	0.478408
303.078	0.828075	0.296928	0.164044	0.304229	0.489468
310.023	0.829306	0.2984	0.179997	0.314735	0.495636
316.969	0.820043	0.301678	0.167245	0.32762	0.477987
323.914	0.840423	0.31146	0.178123	0.34459	0.495593
330.859	0.813079	0.301617	0.176429	0.304217	0.494915
337.805	0.852567	0.312158	0.185163	0.326459	0.494513
344.75	0.824977	0.30813	0.177111	0.311691	0.515704
351.695	0.877253	0.311755	0.183594	0.35584	0.500268
358.641	0.858462	0.31242	0.178157	0.328335	0.484625
365.586	0.85988	0.312283	0.188188	0.34333	0.505317
372.531	0.852431	0.30873	0.162263	0.326382	0.491038
379.477	0.836115	0.30087	0.187815	0.330764	0.453427
386.422	0.850705	0.317999	0.17729	0.316997	0.503782
393.367	0.877929	0.320252	0.189703	0.355605	0.490736
400.312	0.878616	0.322562	0.194831	0.341352	0.482902
407.258	0.861445	0.311068	0.175782	0.327234	0.505995
414.203	0.862944	0.315976	0.185234	0.348362	0.491346
421.148	0.854625	0.308495	0.182992	0.325845	0.489533
428.094	0.85919	0.314507	0.180838	0.322257	0.466936
435.039	0.857685	0.303459	0.169174	0.334992	0.497225
441.984	0.871946	0.311044	0.178753	0.330022	0.468355
448.93	0.880218	0.316981	0.18938	0.333667	0.483886
455.875	0.880228	0.307637	0.187732	0.343073	0.472057
462.82	0.865099	0.30363	0.177356	0.322802	0.473164
469.766	0.864986	0.300431	0.177016	0.326123	0.476697
476.711	0.870899	0.305037	0.183334	0.341647	0.447856
483.656	0.863327	0.30077	0.169239	0.316023	0.463256
490.602	0.86535	0.29892	0.198441	0.336391	0.443149
497.547	0.871393	0.307481	0.17481	0.317835	0.470349
504.492	0.854535	0.294097	0.168718	0.32373	0.490003
511.438	0.908249	0.301457	0.230231	0.340393	0.543954
518.383	0.884352	0.299833	0.189784	0.339515	0.42915
525.328	0.884029	0.294388	0.195616	0.325427	0.455059
532.273	0.854528	0.291182	0.182498	0.35096	0.469245
539.219	0.839922	0.287344	0.15635	0.317169	0.449279
546.164	0.887992	0.293407	0.199293	0.3397	0.443266
553.102	0.865417	0.301202	0.20326	0.317299	0.431061
560.047	0.847561	0.274958	0.162989	0.313195	0.409227
567	0.857635	0.282738	0.188018	0.320999	0.41795
573.945	0.852407	0.280934	0.18538	0.321553	0.415639
580.891	0.855902	0.295044	0.183728	0.327091	0.445316
587.836	0.864968	0.277551	0.163637	0.323101	0.476645
594.781	0.875894	0.289255	0.177716	0.311758	0.472813
601.727	0.866343	0.286377	0.177112	0.312857	0.449622
608.664	0.865854	0.289076	0.190788	0.321229	0.444452
615.609	0.879724	0.29165	0.189381	0.314437	0.425766
622.555	0.880427	0.287938	0.182384	0.323542	0.447473
629.5	0.875882	0.286197	0.181697	0.311528	0.443952
636.445	0.87044	0.287429	0.178475	0.314183	0.432909
643.391	0.865438	0.285389	0.176753	0.318703	0.461404
650.336	0.872113	0.292465	0.190462	0.329397	0.430524
657.281	0.873921	0.289598	0.181499	0.318882	0.413589
664.227	0.867353	0.286169	0.187161	0.322566	0.448181
671.172	0.845971	0.294094	0.178125	0.313572	0.411282
678.117	0.890594	0.297615	0.169839	0.341053	0.423062
685.062	0.870238	0.294077	0.165512	0.325286	0.432731
692.008	0.866085	0.284921	0.187711	0.330523	0.421316
698.953	0.86377	0.279126	0.189132	0.303978	0.399931
705.898	0.874571	0.310503	0.233532	0.322957	0.412432
712.844	0.873377	0.291447	0.180481	0.309916	0.439126
719.789	0.871545	0.281237	0.165618	0.327561	0.452714
726.734	0.874142	0.284562	0.168194	0.33327	0.405954
733.68	0.894913	0.290457	0.184534	0.347791	0.422642
740.625	0.888556	0.29016	0.181003	0.328146	0.43216
747.57	0.88138	0.282076	0.179318	0.338533	0.411938
754.516	0.880713	0.28129	0.181235	0.330893	0.409112
761.461	0.885125	0.287607	0.183708	0.330404	0.427123
768.406	0.888632	0.280741	0.184103	0.342217	0.410001
775.352	0.8877	0.277726	0.1814	0.33043	0.422292
782.297	0.879781	0.282265	0.177295	0.32315	0.43062
789.242	0.864417	0.279776	0.167898	0.316374	0.418067
796.188	0.87019	0.270506	0.166145	0.312784	0.413171
803.133	0.870274	0.274442	0.174997	0.310058	0.407716
810.078	0.868578	0.274312	0.179924	0.320555	0.421138
817.023	0.866932	0.275118	0.186729	0.318178	0.435563
823.969	0.890326	0.257808	0.181637	0.306615	0.404988
830.914	0.856685	0.272794	0.170611	0.317708	0.368507
837.859	0.88416	0.274004	0.180306	0.340909	0.389588
844.805	0.864213	0.274407	0.187861	0.314304	0.438877
851.75	0.829089	0.246632	0.161623	0.340811	0.378551
858.695	0.83533	0.249167	0.150228	0.306224	0.386776
865.641	0.884275	0.266655	0.176269	0.332941	0.384372
872.586	0.860003	0.271497	0.184844	0.29201	0.381654
879.531	0.907085	0.289355	0.190163	0.424237	0.404038
886.477	0.856535	0.257746	0.156368	0.304323	0.428497
893.414	0.838761	0.252754	0.165929	0.311565	0.375703
900.359	0.840703	0.252293	0.171501	0.315839	0.387743
907.305	0.83713	0.248488	0.179663	0.294487	0.365248
914.25	0.837599	0.248408	0.178592	0.313134	0.372407
921.195	0.828646	0.24367	0.177314	0.311359	0.373916
928.141	0.849382	0.259622	0.169003	0.305587	0.409667
935.086	0.861374	0.262	0.17096	0.311841	0.39882
942.039	0.851342	0.252005	0.175151	0.301234	0.376931
948.977	0.867504	0.258321	0.177441	0.304758	0.367555
955.922	0.850083	0.270969	0.165367	0.318999	0.387675
962.867	0.857668	0.261343	0.165084	0.309125	0.386007
969.812	0.851818	0.256687	0.166933	0.313919	0.425898
976.758	0.857399	0.247853	0.173776	0.303305	0.371932
983.703	0.83519	0.267313	0.156887	0.298023	0.399167
990.648	0.859953	0.259042	0.176876	0.329218	0.401458
997.594	0.872972	0.26692	0.188571	0.341976	0.392386
1004.54	0.908414	0.223792	0.160198	0.290711	0.36489
1011.48	0.881659	0.273361	0.176668	0.328733	0.40769
1018.43	0.862078	0.25533	0.153651	0.320703	0.413784
1025.38	0.855736	0.264298	0.164876	0.303651	0.388423
1032.32	0.861063	0.290108	0.216245	0.343676	0.340837
1039.27	0.862715	0.258319	0.160808	0.318798	0.379909
1046.21	0.867032	0.261085	0.168214	0.323505	0.373587
1053.16	0.871015	0.257365	0.157433	0.308088	0.381016
1060.1	0.863541	0.252958	0.175911	0.330217	0.382654
1067.05	0.858655	0.250417	0.161765	0.298436	0.380886
1073.99	0.896385	0.201583	0.145366	0.28467	0.376726
1080.94	0.872464	0.251391	0.167424	0.313188	0.400462
1087.88	0.871314	0.245678	0.171553	0.320152	0.39894
1094.83	0.880893	0.246128	0.154415	0.344164	0.390087
1101.77	0.871192	0.252627	0.173613	0.305042	0.386528
1108.72	0.847677	0.245309	0.156714	0.29688	0.366153
1115.66	0.873148	0.256304	0.16944	0.325663	0.364948
1122.61	0.841276	0.233483	0.145332	0.299186	0.407046
1129.55	0.853504	0.254732	0.181009	0.307311	0.417506
1136.5	0.836625	0.250764	0.168661	0.29061	0.409798
1143.45	0.833081	0.242961	0.154837	0.290324	0.383125
1150.39	0.848075	0.245264	0.181631	0.27958	0.364904
1157.34	0.925418	0.237214	0.229915	0.2525	0.375586
1164.28	0.828431	0.224847	0.150442	0.301916	0.359305
1171.23	0.804075	0.225425	0.168174	0.29018	0.363269
1178.16	0.885899	0.258859	0.202836	0.351227	0.370746
1185.11	0.814423	0.235496	0.161524	0.269311	0.366666
1192.06	0.840919	0.24058	0.174725	0.319698	0.401315
