# Supplementary material for: Validation of Blood Volume Fraction Quantification with 3D Gradient Echo Dynamic Contrast-Enhanced Magnetic Resonance Imaging in Porcine Skeletal Muscle
Source: PLoS One. 2017 Jan 31;12(1):e0170841. doi: 10.1371/journal.pone.0170841 (PMC5283669; doi:10.1371/journal.pone.0170841)
Supplement: S2 File — The files contain the time points and the relaxation rate changes of the AIF and the five skeletal muscle regions of the pigs hind limb. (ZIP) [file pone.0170841.s002.zip › S2_Files/SE6_Vasovist_AIF.ods]

## Sheet: SE18_Vaso_AIF
Time	Relaxation Rate Change in Aorta
0	-0.128071
3.63281	-0.346235
4.96094	0.155397
6.27344	0.302749
7.60156	0.335537
8.92188	0.042095
10.2422	-0.0253132
11.5625	-0.303261
12.8828	0.198622
14.2109	0.836141
15.5234	5.2134
16.8516	13.9368
18.1719	27.3451
19.4922	39.2717
20.8125	46.1139
22.1328	41.7593
23.4531	32.6873
24.7734	24.7527
26.0938	17.6921
27.4219	10.8698
28.7422	7.59927
30.0625	6.73188
31.3828	5.27889
32.7031	6.37467
34.0234	8.42628
35.3438	9.81431
36.6719	12.0919
37.9922	13.0261
39.3125	14.0003
40.6328	15.5051
41.9531	14.3636
43.2734	14.3776
44.5938	13.4959
45.9141	12.6001
47.2422	11.8207
48.5625	10.9411
49.8828	10.9321
51.2031	11.954
52.5234	10.6686
53.8438	10.7282
55.1641	10.0221
56.4922	9.48012
57.8125	9.91055
59.1328	9.11374
60.4531	8.83285
61.7734	9.84093
63.0938	9.72058
64.4141	10.0165
65.7344	9.72487
67.0625	9.48081
68.3828	9.64655
69.7031	9.07612
71.0234	8.2536
72.3438	9.9776
73.6641	8.16875
74.9844	8.66433
76.3125	9.25051
77.6328	8.74447
78.9531	9.44072
80.2734	8.98683
81.5938	8.82244
82.9141	8.37404
84.2344	7.66844
85.5547	8.23201
86.8828	8.12863
88.2031	8.22568
89.5234	8.97493
90.8438	9.38427
92.1641	9.16771
93.4844	8.81633
94.8047	8.53554
96.1328	8.81202
97.4531	8.57643
98.7734	8.77454
100.094	9.49614
101.414	8.68382
102.734	8.92928
104.055	8.52938
105.383	8.47441
106.703	8.40048
108.023	8.72113
109.344	8.61123
110.664	9.36611
111.984	9.14468
113.305	9.62665
114.625	9.3694
115.953	8.85067
117.273	8.85967
118.594	8.36266
119.914	8.03717
121.234	8.52656
122.555	8.79468
123.875	9.25405
125.203	8.75964
126.523	8.30072
127.844	8.62126
129.164	8.08947
130.484	7.26072
131.805	7.76465
133.125	8.59076
