# Supplementary material for: Validation of Blood Volume Fraction Quantification with 3D Gradient Echo Dynamic Contrast-Enhanced Magnetic Resonance Imaging in Porcine Skeletal Muscle
Source: PLoS One. 2017 Jan 31;12(1):e0170841. doi: 10.1371/journal.pone.0170841 (PMC5283669; doi:10.1371/journal.pone.0170841)
Supplement: S2 File — The files contain the time points and the relaxation rate changes of the AIF and the five skeletal muscle regions of the pigs hind limb. (ZIP) [file pone.0170841.s002.zip › S2_Files/SE6_Vasovist_tissue.ods]

## Sheet: SE18_Vaso_tissue_matrix
Time	Relaxation Rate Changes
	Med UL	Cran UL	Lat UL	Lower Limb	Pelvis
0	-0.0211466	-0.00133962	-0.00419961	-0.0111931	-0.0351509
3.63281	-0.00388451	-0.00196419	0.0000713	-0.00867843	-0.0627088
4.96094	0.0087796	-0.0136454	-0.00936929	0.0130389	-0.00845847
6.27344	-0.0151869	-0.021551	-0.00208885	-0.0271278	0.0654515
7.60156	-0.00630422	-0.00542451	-0.0185835	-0.0181392	0.184127
8.92188	0.00772718	0.0132522	0.0162256	-0.000552307	0.041819
10.2422	0.0270578	0.0608716	0.0468237	0.0879526	0.0206406
11.5625	0.00849158	-0.0238309	-0.0213159	-0.0307262	-0.143302
12.8828	-0.0144223	-0.022883	-0.0146351	-0.0445694	-0.149932
14.2109	0.0200724	-0.0124629	-0.0142634	-0.0139149	-0.160101
15.5234	-0.0334535	-0.0341164	0.00065378	-0.0174213	-0.10672
16.8516	0.0277112	-0.0029681	-0.00735197	-0.00418308	-0.075988
18.1719	0.048651	0.0207832	0.00753604	-0.000236977	0.251439
19.4922	0.214215	0.0967859	0.0469536	0.148329	0.511865
20.8125	0.222264	0.0993213	0.029127	0.165562	0.671207
22.1328	0.279247	0.114852	0.0453046	0.183918	0.744101
23.4531	0.325716	0.133992	0.0452117	0.217894	0.738432
24.7734	0.384148	0.15403	0.0733065	0.260847	0.733434
26.0938	0.396271	0.145626	0.0844541	0.239461	0.731925
27.4219	0.425142	0.152983	0.0870499	0.218701	0.594784
28.7422	0.416299	0.149533	0.0796871	0.197661	0.436215
30.0625	0.496512	0.280252	0.155271	0.366858	0.563998
31.3828	0.45201	0.168693	0.085137	0.213996	0.321623
32.7031	0.426329	0.15373	0.0949579	0.181175	0.315732
34.0234	0.432157	0.156394	0.0781841	0.174972	0.322231
35.3438	0.461559	0.166729	0.0914595	0.197585	0.302447
36.6719	0.419445	0.14626	0.0970024	0.189845	0.318823
37.9922	0.458567	0.167599	0.0921127	0.196944	0.299774
39.3125	0.457864	0.167614	0.0922107	0.206702	0.341714
40.6328	0.426323	0.164991	0.10372	0.201504	0.32041
41.9531	0.49571	0.173839	0.0986857	0.22342	0.315078
43.2734	0.466666	0.177245	0.100672	0.223112	0.30937
44.5938	0.473226	0.181911	0.115398	0.226833	0.295829
45.9141	0.469427	0.185348	0.116757	0.225798	0.30912
47.2422	0.46789	0.16808	0.104921	0.213587	0.23619
48.5625	0.492594	0.189081	0.10462	0.235271	0.260763
49.8828	0.481321	0.178269	0.129172	0.215657	0.374804
51.2031	0.544076	0.136318	0.0688284	0.244293	0.260791
52.5234	0.464121	0.174632	0.0975517	0.203607	0.303483
53.8438	0.461075	0.180745	0.110259	0.20054	0.253958
55.1641	0.457746	0.177729	0.108597	0.203365	0.289895
56.4922	0.519982	0.182095	0.115944	0.233545	0.32739
57.8125	0.429945	0.162129	0.1069	0.211475	0.298609
59.1328	0.476358	0.191772	0.112621	0.208614	0.295009
60.4531	0.483352	0.175064	0.108859	0.202873	0.303977
61.7734	0.439346	0.166547	0.105688	0.199837	0.252283
63.0938	0.463262	0.186931	0.107076	0.231296	0.307497
64.4141	0.448879	0.158902	0.0950646	0.213886	0.282164
65.7344	0.465299	0.180419	0.11978	0.212988	0.239675
67.0625	0.483956	0.177251	0.117948	0.208066	0.275498
68.3828	0.457888	0.17133	0.113729	0.215014	0.277832
69.7031	0.459068	0.187632	0.120764	0.221529	0.313355
71.0234	0.451648	0.16247	0.111896	0.196184	0.230006
72.3438	0.439796	0.16892	0.10761	0.214748	0.22088
73.6641	0.466695	0.179193	0.106871	0.213935	0.254757
74.9844	0.47899	0.184095	0.116478	0.230611	0.321381
76.3125	0.454789	0.18616	0.094932	0.235442	0.260125
77.6328	0.533109	0.175956	0.165384	0.221352	0.251421
78.9531	0.444909	0.192299	0.107661	0.227761	0.272758
80.2734	0.475101	0.190455	0.112328	0.22267	0.257988
81.5938	0.453681	0.181738	0.110159	0.208519	0.3086
82.9141	0.42128	0.166823	0.104396	0.234174	0.230127
84.2344	0.470823	0.188215	0.105184	0.213647	0.266927
85.5547	0.451471	0.182037	0.110424	0.207718	0.258175
86.8828	0.462026	0.186	0.109853	0.203589	0.253665
88.2031	0.474524	0.203674	0.0997589	0.242276	0.276292
89.5234	0.446652	0.174619	0.126828	0.200533	0.334889
90.8438	0.453758	0.189263	0.114824	0.206357	0.244338
92.1641	0.464935	0.182993	0.107997	0.203541	0.254568
93.4844	0.444873	0.179446	0.122897	0.211686	0.264065
94.8047	0.493075	0.234043	0.116063	0.252228	0.307297
96.1328	0.446352	0.181958	0.115542	0.192762	0.204045
97.4531	0.463215	0.197615	0.116036	0.210831	0.233849
98.7734	0.48829	0.208455	0.122508	0.236238	0.254715
100.094	0.495928	0.21491	0.115326	0.270261	0.327709
101.414	0.480665	0.201253	0.12015	0.223451	0.23487
102.734	0.469862	0.196795	0.0999678	0.217842	0.195763
104.055	0.512127	0.184589	0.0606653	0.261441	0.242194
105.383	0.468925	0.20477	0.107571	0.223917	0.274454
106.703	0.450619	0.183121	0.108413	0.201897	0.205025
108.023	0.475075	0.205224	0.0968539	0.224081	0.228172
109.344	0.475008	0.190457	0.105698	0.206967	0.244496
110.664	0.435639	0.203525	0.11699	0.205846	0.258265
111.984	0.458325	0.203252	0.0940171	0.240509	0.213511
113.305	0.470538	0.197605	0.108365	0.218347	0.242752
114.625	0.472626	0.205516	0.114337	0.215987	0.246222
115.953	0.502082	0.213525	0.12383	0.235061	0.281798
117.273	0.448184	0.189913	0.123566	0.208251	0.229834
118.594	0.524558	0.230447	0.107885	0.249251	0.232129
119.914	0.490831	0.207176	0.112755	0.233875	0.19031
121.234	0.536375	0.216476	0.202915	0.300763	0.3102
122.555	0.48019	0.210757	0.121215	0.235697	0.227917
123.875	0.471914	0.188294	0.0905292	0.224224	0.237651
125.203	0.499421	0.213653	0.120458	0.228109	0.248101
126.523	0.492182	0.195122	0.114514	0.214748	0.235186
127.844	0.485816	0.199392	0.124194	0.225818	0.284699
129.164	0.497028	0.217137	0.122882	0.243721	0.267358
130.484	0.504218	0.208883	0.100882	0.238376	0.234737
131.805	0.58024	0.188126	0.158157	0.239617	0.197979
133.125	0.490144	0.204995	0.114283	0.223503	0.214993
