# Supplementary material for: Validation of Blood Volume Fraction Quantification with 3D Gradient Echo Dynamic Contrast-Enhanced Magnetic Resonance Imaging in Porcine Skeletal Muscle
Source: PLoS One. 2017 Jan 31;12(1):e0170841. doi: 10.1371/journal.pone.0170841 (PMC5283669; doi:10.1371/journal.pone.0170841)
Supplement: S2 File — The files contain the time points and the relaxation rate changes of the AIF and the five skeletal muscle regions of the pigs hind limb. (ZIP) [file pone.0170841.s002.zip › S2_Files/SE7_Dotarem_AIF.ods]

## Sheet: SE19_Dota1_AIF
Time	Relaxation Rate Change in Aorta
0	-0.081536
3.58594	-0.0253606
4.89844	-0.126661
6.20703	-0.0739337
7.51953	-0.0620933
8.82812	0.184856
10.1367	0.091635
11.4492	0.0371675
12.7578	0.0618438
14.0664	0.0120232
15.3789	0.0794839
16.6875	0.663088
17.9961	2.90884
19.3086	8.31464
20.6172	20.3346
21.9258	34.4858
23.2383	46.0958
24.5469	48.8886
25.8594	39.2571
27.168	27.5066
28.4766	19.6768
29.7891	12.2319
31.0977	7.91973
32.4062	5.30255
33.7188	3.68286
35.0273	3.18582
36.3359	3.51834
37.6484	4.02423
38.9609	5.47168
40.2695	7.08294
41.582	8.53855
42.8906	10.0033
44.1992	11.0946
45.5117	11.2681
46.8203	11.5117
48.1289	11.2564
49.4414	10.4159
50.75	9.65423
52.0586	9.27699
53.3711	8.82819
54.6797	8.25872
55.9883	7.52722
57.3008	7.27747
58.6094	6.53181
59.9219	6.52562
61.2305	6.39911
62.5391	6.36732
63.8516	6.04263
65.1602	6.67627
66.4688	6.38718
67.7812	6.16336
69.0898	6.37997
70.3984	5.9592
71.7109	5.79215
73.0195	5.90151
74.332	6.04281
75.6406	5.55368
76.9492	5.45637
78.2617	5.52359
79.5703	5.47737
80.8789	5.43205
82.1914	5.31688
83.5	5.41749
84.8086	5.2707
86.1211	5.25233
87.4297	5.10273
88.7383	4.91834
90.0508	4.89288
91.3594	5.11452
92.6719	5.01867
93.9805	4.84316
95.2891	4.73639
96.6016	4.71732
97.9102	4.5184
99.2188	4.69257
100.531	4.3651
101.84	4.74
103.152	4.60779
104.461	4.5382
105.773	4.4547
107.082	4.76776
108.395	4.48587
109.703	4.0426
111.012	4.29351
112.324	4.39899
113.633	4.32319
114.941	4.15782
116.254	4.3066
117.562	4.59032
118.871	4.46685
120.184	4.45979
121.492	4.16698
122.801	4.22488
124.113	3.87951
125.422	4.15528
126.734	3.8384
128.043	4.08717
129.352	4.01424
130.664	3.85366
131.973	3.93215
151.352	4.23367
157.938	4.30847
164.523	4.69109
171.109	4.65014
177.691	4.42062
184.277	4.3253
190.863	4.50738
197.449	4.34718
204.031	4.52371
210.617	4.19616
217.203	4.0992
223.789	3.74872
230.371	3.72707
236.961	4.22065
243.547	3.62502
250.129	3.59882
256.715	3.59139
263.301	3.76388
269.887	3.55044
276.469	3.39233
283.055	3.7023
289.641	3.741
296.227	3.40645
302.809	3.57168
309.395	3.54322
315.98	3.51887
322.566	3.33469
329.148	3.5821
335.734	3.29481
342.32	3.21581
348.906	3.17113
355.492	3.10835
362.078	3.3744
368.664	3.25312
375.246	3.13042
381.832	2.73484
388.418	3.27675
395.004	3.26306
401.586	2.99885
408.172	3.08576
414.758	2.78362
421.34	3.01748
427.926	2.86069
434.512	3.06719
441.098	2.78231
447.684	2.83636
454.27	2.86733
460.855	3.03985
467.441	2.89966
474.027	2.99592
480.613	2.77786
487.191	2.9328
493.777	2.73831
500.363	2.81597
506.949	2.96378
513.535	2.78497
520.121	2.71268
526.707	2.96297
533.293	2.91023
539.879	2.64302
546.457	2.66676
553.043	2.94531
559.629	2.792
566.215	2.69934
572.801	2.50947
579.387	2.33495
585.973	2.52437
592.559	2.71146
599.145	2.51387
605.73	2.5165
612.316	2.46834
618.895	2.46582
625.48	2.55242
632.066	2.44706
638.652	2.65799
645.238	2.50523
651.824	2.58613
658.41	2.48113
664.996	2.49772
671.574	2.32179
678.16	2.56368
684.746	2.36198
691.332	2.31678
697.918	2.45334
704.504	2.38856
711.09	2.3416
717.676	2.34846
724.262	2.15544
730.848	2.39167
737.434	2.21822
744.012	2.49522
750.598	2.43647
757.184	2.38262
763.77	2.25439
770.355	2.18588
776.941	2.64517
783.527	2.19659
790.113	2.0889
796.691	2.49759
803.277	2.32392
809.863	2.47257
816.449	2.31648
823.035	2.59512
829.621	2.49337
836.207	2.18057
842.793	2.28451
849.379	2.25861
855.965	2.41447
862.551	1.92136
869.129	1.94691
875.715	2.25165
882.301	2.07886
888.887	2.22846
895.473	2.1677
902.059	2.45151
908.645	2.11812
915.23	1.89371
921.816	2.1838
928.395	2.19125
934.98	2.13975
941.566	2.23188
948.152	2.3246
954.738	2.3306
961.324	2.12531
967.91	2.09654
974.496	2.20078
981.082	2.04912
987.668	2.24853
994.254	2.31213
1000.83	2.04037
1007.42	1.86293
1014	1.84874
1020.59	2.04984
1027.18	2.09709
1033.76	1.89333
1040.35	2.2616
1046.93	1.89712
1053.51	1.97171
1060.11	1.93967
1066.69	1.95588
1073.27	2.07298
1079.86	1.77567
1086.44	2.1535
1093.03	2.18618
1099.61	2.06903
1106.2	1.81078
1112.79	1.94475
1119.37	1.89743
1125.95	1.94313
1132.54	1.82415
