# Supplementary material for: Validation of Blood Volume Fraction Quantification with 3D Gradient Echo Dynamic Contrast-Enhanced Magnetic Resonance Imaging in Porcine Skeletal Muscle
Source: PLoS One. 2017 Jan 31;12(1):e0170841. doi: 10.1371/journal.pone.0170841 (PMC5283669; doi:10.1371/journal.pone.0170841)
Supplement: S2 File — The files contain the time points and the relaxation rate changes of the AIF and the five skeletal muscle regions of the pigs hind limb. (ZIP) [file pone.0170841.s002.zip › S2_Files/SE7_Dotarem_tissue.ods]

## Sheet: SE19_Dota1_Gewebe_Matrix
Time	Relaxation Rate Changes
	Med UL	Cran UL	Lat UL	Lower Limb	Pelvis
0	0.00663401	0.000485151	0.00327287	0.00734437	0.0229358
3.58594	-0.00804821	-0.00129278	-0.00647171	-0.0134786	-0.016011
4.89844	0.00131876	0.00274055	0.00675644	0.000245193	0.000676021
6.20703	0.00477917	0.00312294	0.00406601	0.00913655	0.0169316
7.51953	-0.00435387	-0.010071	-0.00498584	-0.000924469	-0.0235909
8.82812	0.000605536	0.000873872	-0.0118313	-0.00582935	-0.0174417
10.1367	0.00191475	0.00158054	0.0114714	0.000491365	0.0331278
11.4492	0.00101667	-0.00205048	-0.00230697	-0.000646012	-0.00332563
12.7578	-0.00239844	0.00631572	0.000798305	0.0046378	-0.00927312
14.0664	-0.0043854	0.00519287	0.00361019	0.0078193	0.0272386
15.3789	-0.00302337	-0.00273483	-0.00325471	-0.00405747	-0.0204704
16.6875	0.00304508	0.000996519	0.00134597	0.00462285	-0.0303205
17.9961	0.00696115	0.00138754	0.00121502	0.00365947	-0.0065818
19.3086	0.0112955	0.00263061	0.00164603	0.00947211	-0.0483298
20.6172	0.0155956	0.0253778	-0.00303761	-0.0032338	0.0762704
21.9258	0.0815131	0.0679207	0.00909595	0.0660342	0.0253348
23.2383	0.115722	0.0962983	0.012135	0.124523	0.0692615
24.5469	0.158646	0.12246	0.0269869	0.192904	0.039081
25.8594	0.177515	0.138144	0.0340054	0.248833	0.112137
27.168	0.224788	0.162906	0.0517105	0.325594	0.150498
28.4766	0.25697	0.156982	0.0522035	0.337774	0.216607
29.7891	0.26139	0.15372	0.0595249	0.333322	0.267329
31.0977	0.283045	0.157043	0.0707352	0.316572	0.206822
32.4062	0.299933	0.16048	0.0836772	0.312025	0.262008
33.7188	0.290094	0.162941	0.0924626	0.283214	0.260933
35.0273	0.291216	0.175905	0.103168	0.26671	0.275923
36.3359	0.284486	0.155014	0.103894	0.238393	0.289282
37.6484	0.274957	0.148727	0.0905261	0.224825	0.258442
38.9609	0.258606	0.144783	0.0994301	0.197763	0.272969
40.2695	0.247313	0.138988	0.0867864	0.193028	0.168214
41.582	0.264896	0.153623	0.10277	0.202417	0.22971
42.8906	0.257641	0.14367	0.088269	0.194652	0.208016
44.1992	0.27433	0.160024	0.101611	0.210554	0.192713
45.5117	0.267557	0.157616	0.101257	0.209762	0.260396
46.8203	0.284167	0.163542	0.107274	0.223607	0.271686
48.1289	0.282822	0.162319	0.101438	0.216954	0.226159
49.4414	0.296	0.1852	0.11806	0.246608	0.275378
50.75	0.294318	0.175067	0.121422	0.23516	0.259883
52.0586	0.294573	0.171906	0.111268	0.230117	0.303653
53.3711	0.29633	0.172814	0.119779	0.237227	0.307362
54.6797	0.287011	0.166475	0.10698	0.232359	0.257607
55.9883	0.296556	0.184455	0.125581	0.231511	0.306837
57.3008	0.301963	0.17392	0.119304	0.241598	0.302651
58.6094	0.300079	0.189625	0.135446	0.246561	0.36869
59.9219	0.29119	0.179252	0.125076	0.230037	0.288315
61.2305	0.295714	0.17775	0.119805	0.224547	0.30434
62.5391	0.295157	0.164396	0.119667	0.224805	0.241357
63.8516	0.29555	0.187491	0.133107	0.236404	0.366072
65.1602	0.292522	0.175101	0.130105	0.225657	0.299624
66.4688	0.296274	0.179332	0.119965	0.222436	0.307337
67.7812	0.304766	0.184231	0.140766	0.227192	0.326422
69.0898	0.292481	0.178735	0.128189	0.221779	0.330159
70.3984	0.298869	0.189209	0.130989	0.231351	0.257239
71.7109	0.295253	0.17797	0.127968	0.218052	0.250791
73.0195	0.302933	0.178484	0.131612	0.224347	0.308767
74.332	0.29451	0.181542	0.132787	0.210711	0.313091
75.6406	0.310273	0.192126	0.129449	0.234136	0.341084
76.9492	0.299875	0.1834	0.135828	0.217353	0.280003
78.2617	0.301234	0.182759	0.131121	0.21985	0.327246
79.5703	0.307998	0.182192	0.13618	0.220741	0.261328
80.8789	0.305823	0.18868	0.13042	0.2227	0.294739
82.1914	0.305364	0.194344	0.144408	0.221747	0.360448
83.5	0.307443	0.183137	0.140167	0.222584	0.335485
84.8086	0.318708	0.196145	0.149683	0.231116	0.328182
86.1211	0.305354	0.19042	0.135088	0.219931	0.302667
87.4297	0.304983	0.195202	0.140501	0.215777	0.399036
88.7383	0.308621	0.186487	0.146955	0.220768	0.317416
90.0508	0.306985	0.189569	0.1383	0.22752	0.29547
91.3594	0.317157	0.196689	0.137139	0.223533	0.302713
92.6719	0.303032	0.19917	0.140061	0.212401	0.347333
93.9805	0.308222	0.188625	0.142958	0.217712	0.285419
95.2891	0.333069	0.196697	0.115523	0.22278	0.315039
96.6016	0.311551	0.202332	0.141342	0.222165	0.289641
97.9102	0.30741	0.194882	0.145393	0.214146	0.327287
99.2188	0.30718	0.196671	0.147867	0.216875	0.29814
100.531	0.303278	0.198179	0.14833	0.226557	0.310155
101.84	0.310828	0.19674	0.138613	0.217044	0.31112
103.152	0.306213	0.199294	0.147385	0.21298	0.331112
104.461	0.305637	0.175699	0.142485	0.210101	0.277786
105.773	0.311762	0.201207	0.150469	0.224403	0.344817
107.082	0.313597	0.199031	0.141853	0.213742	0.314221
108.395	0.31093	0.202103	0.153302	0.216927	0.350738
109.703	0.311063	0.185078	0.139711	0.202739	0.310593
111.012	0.313622	0.208168	0.156251	0.227769	0.307405
112.324	0.313753	0.200888	0.143315	0.214386	0.298712
113.633	0.3161	0.20449	0.157102	0.216703	0.367808
114.941	0.388833	0.197718	0.173781	0.266218	0.457268
116.254	0.294579	0.197231	0.143072	0.207727	0.353046
117.562	0.312238	0.204183	0.143111	0.211995	0.320124
118.871	0.316708	0.203283	0.150794	0.214177	0.33054
120.184	0.324207	0.218652	0.162216	0.229532	0.347731
121.492	0.292884	0.1907	0.141094	0.196955	0.333014
122.801	0.313019	0.202175	0.15321	0.216493	0.277159
124.113	0.300531	0.202663	0.157503	0.207493	0.334603
125.422	0.305472	0.197548	0.142807	0.198603	0.230254
126.734	0.297523	0.187142	0.144898	0.204301	0.326426
128.043	0.319085	0.204766	0.151025	0.217749	0.297891
129.352	0.31865	0.203094	0.162756	0.216234	0.334089
130.664	0.321373	0.198341	0.152455	0.224389	0.259538
131.973	0.300279	0.189347	0.143668	0.205624	0.331273
151.352	0.364224	0.209513	0.223734	0.230536	0.389094
157.938	0.35089	0.203147	0.238433	0.23188	0.360041
164.523	0.350113	0.20941	0.223994	0.213933	0.384111
171.109	0.367667	0.214115	0.222328	0.228421	0.402193
177.691	0.362693	0.217469	0.235401	0.225574	0.399484
184.277	0.386298	0.220518	0.237104	0.241193	0.376691
190.863	0.371733	0.21537	0.228332	0.234125	0.386549
197.449	0.375499	0.220102	0.235719	0.242327	0.382951
204.031	0.361919	0.21452	0.243298	0.227448	0.340653
210.617	0.369058	0.216776	0.233589	0.229239	0.385781
217.203	0.393484	0.226233	0.244119	0.246254	0.37734
223.789	0.394376	0.23176	0.242689	0.249241	0.354563
230.371	0.396571	0.228507	0.251801	0.24385	0.401861
236.961	0.373232	0.220942	0.240839	0.218027	0.409513
243.547	0.382821	0.223288	0.24826	0.240762	0.393785
250.129	0.391153	0.221827	0.237323	0.231694	0.366722
256.715	0.40402	0.225649	0.260726	0.26203	0.396888
263.301	0.39507	0.232064	0.255735	0.242048	0.382536
269.887	0.394051	0.228332	0.249084	0.241304	0.364328
276.469	0.399201	0.229628	0.253959	0.235583	0.411945
283.055	0.400692	0.235983	0.256411	0.246766	0.396539
289.641	0.381924	0.223751	0.254113	0.221747	0.370164
296.227	0.369607	0.227054	0.248751	0.215932	0.339854
302.809	0.390326	0.22517	0.250681	0.224873	0.355291
309.395	0.399973	0.236012	0.251817	0.239721	0.399305
315.98	0.405086	0.242261	0.271445	0.253578	0.384895
322.566	0.406495	0.236407	0.257852	0.236542	0.379554
329.148	0.406505	0.231855	0.258852	0.231459	0.336785
335.734	0.400244	0.233174	0.253409	0.236937	0.401752
342.32	0.397515	0.230126	0.253679	0.23472	0.393072
348.906	0.411819	0.233622	0.264227	0.239377	0.383989
355.492	0.389487	0.227887	0.257814	0.238979	0.348483
362.078	0.39954	0.226703	0.265252	0.229909	0.375292
368.664	0.385663	0.238826	0.259741	0.219121	0.381836
375.246	0.39786	0.230629	0.260492	0.224541	0.345131
381.832	0.390387	0.221742	0.269773	0.245167	0.385006
388.418	0.402569	0.225149	0.252348	0.221936	0.367628
395.004	0.411476	0.23398	0.263596	0.232828	0.371326
401.586	0.412066	0.23381	0.260652	0.232754	0.331119
408.172	0.407038	0.235882	0.256952	0.236436	0.405066
414.758	0.405487	0.231421	0.262831	0.240433	0.379409
421.34	0.398469	0.229893	0.264991	0.228212	0.352194
427.926	0.391077	0.226487	0.262693	0.205088	0.420928
434.512	0.409065	0.236672	0.271231	0.228094	0.392733
441.098	0.410084	0.235365	0.26609	0.230468	0.375812
447.684	0.409586	0.233413	0.275637	0.223969	0.371681
454.27	0.415173	0.232985	0.27278	0.241363	0.369823
460.855	0.410957	0.235803	0.267513	0.229872	0.372792
467.441	0.416276	0.236247	0.271199	0.235446	0.385125
474.027	0.404704	0.231479	0.271949	0.218017	0.421399
480.613	0.396523	0.227036	0.270371	0.220303	0.399632
487.191	0.406145	0.233696	0.270797	0.229422	0.380038
493.777	0.394529	0.228368	0.268215	0.214046	0.381152
500.363	0.402572	0.22339	0.279407	0.219113	0.390742
506.949	0.396209	0.227785	0.270082	0.214614	0.39939
513.535	0.393925	0.227579	0.274624	0.21592	0.404996
520.121	0.391619	0.219632	0.266334	0.216878	0.347081
526.707	0.39149	0.227123	0.246886	0.20688	0.371427
533.293	0.418331	0.235678	0.267119	0.235707	0.418898
539.879	0.416718	0.236898	0.255405	0.220625	0.390659
546.457	0.407121	0.226031	0.26542	0.221748	0.32894
553.043	0.41697	0.230415	0.268502	0.230058	0.372324
559.629	0.402872	0.222266	0.260024	0.215572	0.352928
566.215	0.395156	0.218788	0.273074	0.212825	0.38833
572.801	0.386081	0.217964	0.275644	0.208541	0.327219
579.387	0.394171	0.220019	0.272361	0.232379	0.353417
585.973	0.400027	0.23174	0.266	0.215274	0.333902
592.559	0.397936	0.217971	0.269838	0.21299	0.33491
599.145	0.392674	0.200685	0.250337	0.197102	0.345341
605.73	0.39949	0.222038	0.271442	0.229655	0.363533
612.316	0.40073	0.227107	0.27249	0.219748	0.432052
618.895	0.407032	0.225359	0.282692	0.227146	0.338945
625.48	0.411721	0.216083	0.274666	0.21792	0.366688
632.066	0.406872	0.225527	0.272989	0.223562	0.380195
638.652	0.405195	0.223518	0.271369	0.218389	0.355636
645.238	0.40186	0.21799	0.269612	0.209249	0.342163
651.824	0.403804	0.221082	0.267917	0.218117	0.324721
658.41	0.404073	0.221896	0.270184	0.216524	0.36308
664.996	0.409802	0.22769	0.276333	0.221702	0.368329
671.574	0.391393	0.215033	0.26491	0.21088	0.352127
678.16	0.40269	0.224853	0.267534	0.220727	0.36308
684.746	0.393017	0.208321	0.275252	0.218611	0.391159
691.332	0.391777	0.219831	0.268428	0.209608	0.30635
697.918	0.361088	0.193235	0.262818	0.179442	0.328954
704.504	0.384783	0.215645	0.263329	0.1981	0.386811
711.09	0.394039	0.219951	0.271771	0.223435	0.317956
717.676	0.396235	0.207919	0.268623	0.201896	0.346554
724.262	0.397598	0.216515	0.273994	0.213322	0.323888
730.848	0.398634	0.217967	0.272625	0.217908	0.35499
737.434	0.382876	0.214563	0.262116	0.195348	0.311734
744.012	0.392702	0.208743	0.270891	0.204037	0.338202
750.598	0.401508	0.217685	0.274509	0.21253	0.354062
757.184	0.381993	0.205018	0.266032	0.207499	0.326982
763.77	0.387041	0.208836	0.264656	0.200433	0.34682
770.355	0.393313	0.214854	0.270848	0.213346	0.297061
776.941	0.375181	0.205223	0.269678	0.187481	0.354207
783.527	0.39919	0.215579	0.277502	0.224005	0.337988
790.113	0.386941	0.210051	0.277182	0.200561	0.371009
796.691	0.395188	0.209422	0.277647	0.220052	0.377672
803.277	0.392825	0.213219	0.263846	0.204717	0.358336
809.863	0.394084	0.214	0.269482	0.211505	0.380995
816.449	0.392042	0.210091	0.268642	0.201434	0.321006
823.035	0.397841	0.210724	0.272479	0.209663	0.346082
829.621	0.393768	0.219057	0.276657	0.210254	0.34327
836.207	0.408761	0.222907	0.263836	0.221642	0.365069
842.793	0.379332	0.202027	0.262248	0.189693	0.330083
849.379	0.388236	0.217836	0.276641	0.212086	0.33452
855.965	0.365957	0.210247	0.275218	0.183592	0.369298
862.551	0.393863	0.208393	0.280967	0.219959	0.322849
869.129	0.389589	0.200308	0.276167	0.225712	0.337519
875.715	0.390538	0.21098	0.268163	0.209059	0.371425
882.301	0.386828	0.208	0.268668	0.208975	0.331864
888.887	0.383768	0.206309	0.271322	0.189914	0.345373
895.473	0.373915	0.202116	0.267935	0.200395	0.324638
902.059	0.396358	0.216395	0.267708	0.215289	0.360265
908.645	0.376561	0.221159	0.270915	0.198236	0.321968
915.23	0.373017	0.19725	0.270026	0.20045	0.279556
921.816	0.383251	0.20549	0.258953	0.20572	0.340131
928.395	0.385167	0.208801	0.266656	0.203432	0.325425
934.98	0.387499	0.208806	0.275029	0.201201	0.307155
941.566	0.382555	0.204774	0.27301	0.197135	0.333047
948.152	0.37423	0.206683	0.272054	0.191674	0.357273
954.738	0.380937	0.199226	0.257207	0.196479	0.315984
961.324	0.361436	0.196136	0.272119	0.178532	0.378667
967.91	0.3723	0.20197	0.267221	0.182777	0.367315
974.496	0.378383	0.202978	0.266498	0.202627	0.349452
981.082	0.381164	0.203435	0.268646	0.202109	0.332511
987.668	0.379619	0.198002	0.269116	0.189302	0.324038
994.254	0.366769	0.197007	0.268115	0.19237	0.331429
1000.83	0.379598	0.207425	0.266941	0.212611	0.347984
1007.42	0.379692	0.199421	0.265125	0.193032	0.306668
1014	0.362708	0.186455	0.263923	0.18253	0.282605
1020.59	0.376281	0.198012	0.263398	0.200122	0.360838
1027.18	0.376332	0.201515	0.262183	0.19941	0.314311
1033.76	0.376787	0.203655	0.273795	0.192421	0.354488
1040.35	0.379024	0.194234	0.266569	0.199154	0.316701
1046.93	0.373321	0.204478	0.272806	0.19971	0.319179
1053.51	0.364413	0.199482	0.262396	0.185203	0.387019
1060.11	0.374674	0.197632	0.269282	0.19145	0.321931
1066.69	0.373832	0.201465	0.26702	0.198334	0.324807
1073.27	0.368566	0.195653	0.267103	0.19386	0.343945
1079.86	0.372575	0.203125	0.257454	0.192915	0.345798
1086.44	0.349152	0.181575	0.262137	0.163685	0.361534
1093.03	0.383455	0.206748	0.269192	0.206397	0.379573
1099.61	0.374599	0.201544	0.269164	0.198104	0.343089
1106.2	0.364269	0.189098	0.270424	0.185966	0.323769
1112.79	0.372612	0.194915	0.265	0.201541	0.277201
1119.37	0.364547	0.197366	0.269667	0.200419	0.311552
1125.95	0.362038	0.194986	0.265448	0.203526	0.300604
1132.54	0.368742	0.196756	0.266104	0.193508	0.335735
