# Supplementary material for: Validation of Blood Volume Fraction Quantification with 3D Gradient Echo Dynamic Contrast-Enhanced Magnetic Resonance Imaging in Porcine Skeletal Muscle
Source: PLoS One. 2017 Jan 31;12(1):e0170841. doi: 10.1371/journal.pone.0170841 (PMC5283669; doi:10.1371/journal.pone.0170841)
Supplement: S2 File — The files contain the time points and the relaxation rate changes of the AIF and the five skeletal muscle regions of the pigs hind limb. (ZIP) [file pone.0170841.s002.zip › S2_Files/SE7_Vasovist_AIF.ods]

## Sheet: SE19_Vaso_AIF
Time	Relaxation Rate Change in Aorta
0	0.0453926
3.58594	-0.0134895
4.89844	-0.011112
6.21094	0.0927385
7.52344	-0.0255916
8.82812	-0.294133
10.1406	-0.0154264
11.4531	0.00176473
12.7578	0.225544
14.0703	0.0518661
15.3828	0.226969
16.6875	1.03598
18	3.86007
19.3125	9.5032
20.6172	18.8233
21.9297	28.0794
23.2422	33.8526
24.5547	33.7935
25.8594	29.7382
27.1719	23.6106
28.4844	17.4761
29.7891	12.2668
31.1016	8.60279
32.4141	6.21049
33.7188	4.94135
35.0312	3.92141
36.3438	4.23782
37.6484	5.1594
38.9609	6.52855
40.2734	7.91298
41.5859	9.53995
42.8906	10.7182
44.2031	11.6234
45.5156	11.935
46.8203	12.103
48.1328	11.8672
49.4453	11.3048
50.75	11.0204
52.0625	10.5729
53.375	9.64304
54.6797	9.17962
55.9922	8.63452
57.3047	8.52287
58.6094	8.41587
59.9219	8.38905
61.2344	8.00224
62.5391	7.9984
63.8516	8.13824
65.1641	7.90506
66.4688	7.89748
67.7812	8.0189
69.0938	8.01511
70.3984	8.01486
71.7109	7.95968
73.0234	7.9636
74.3359	7.74158
75.6406	7.46334
76.9531	7.32069
78.2656	7.39395
79.5703	7.3412
80.8828	7.15469
82.1953	7.35675
83.5	7.10439
84.8125	7.20029
86.125	7.00535
87.4297	7.07719
88.7422	6.81991
90.0547	7.14509
91.3672	6.90388
92.6719	6.91835
93.9844	6.81948
95.2969	6.84247
96.6016	6.86547
97.9141	6.96181
99.2266	6.98129
100.531	6.75901
101.844	6.86812
103.156	6.66203
104.461	6.56237
105.773	6.82417
107.086	6.87766
108.398	6.72728
109.703	6.53754
111.016	6.81299
112.328	6.72831
113.633	7.07726
114.945	7.31398
116.258	7.08201
117.562	6.73961
118.875	6.80139
120.188	6.82961
121.492	6.97858
122.805	6.76082
124.117	6.8803
125.422	6.86078
126.734	6.90218
128.047	6.40722
129.352	6.4922
130.664	6.50841
131.977	7.01208
