# Supplementary material for: Validation of Blood Volume Fraction Quantification with 3D Gradient Echo Dynamic Contrast-Enhanced Magnetic Resonance Imaging in Porcine Skeletal Muscle
Source: PLoS One. 2017 Jan 31;12(1):e0170841. doi: 10.1371/journal.pone.0170841 (PMC5283669; doi:10.1371/journal.pone.0170841)
Supplement: S2 File — The files contain the time points and the relaxation rate changes of the AIF and the five skeletal muscle regions of the pigs hind limb. (ZIP) [file pone.0170841.s002.zip › S2_Files/SE7_Vasovist_tissue.ods]

## Sheet: SE19_Vaso_tissue_matrix
Time	Relaxation Rate Changes
	Med UL	Cran UL	Lat UL	Lower Limb	Pelvis
0	0.00330762	-0.00618752	-0.00167057	0.00144382	-0.0251989
3.58594	0.00279326	-0.00201845	0.00289552	0.00652029	-0.00542758
4.89844	0.000782387	0.00168943	-0.0025734	-0.00292401	0.00255151
6.21094	0.00881996	0.00239461	0.00283372	0.000336668	-0.0200724
7.52344	-0.0171752	-0.000899952	-0.0000684	-0.0131338	0.0555691
8.82812	-0.00338556	-0.000342232	-0.0030041	0.00452533	0.0136858
10.1406	0.00526069	0.00812202	0.00171102	0.00813863	-0.00831063
11.4531	0.00217903	-0.00401506	0.00239414	-0.0021631	-0.00892986
12.7578	-0.00090565	0.00327712	-0.00177766	-0.00164782	0.000940196
14.0703	0.000614847	-0.00243021	-0.00162296	0.0051951	-0.0121889
15.3828	0.00290178	0.00216414	-0.00191648	0.00397539	0.0234241
16.6875	0.00306186	-0.00260465	0.00376025	-0.000474539	0.0125743
18	-0.00333172	-0.00915472	-0.00108709	0.0026499	-0.0152501
19.3125	0.0027246	-0.00281937	-0.0052126	0.00422832	-0.0194545
20.6172	0.0208144	0.0344098	0.000726948	0.00863302	0.105775
21.9297	0.0666209	0.0688137	0.00567318	0.0658516	0.0533024
23.2422	0.109815	0.0803843	0.00664379	0.13644	0.0745333
24.5547	0.160653	0.12431	0.0253139	0.224945	0.11476
25.8594	0.193809	0.140227	0.0262536	0.265725	0.147447
27.1719	0.231947	0.1527	0.042613	0.300753	0.170688
28.4844	0.24629	0.150024	0.0489988	0.313087	0.268845
29.7891	0.267459	0.169371	0.0720817	0.318319	0.289737
31.1016	0.275391	0.154343	0.0671193	0.301893	0.295743
32.4141	0.289551	0.161355	0.0841304	0.282006	0.296488
33.7188	0.299031	0.16963	0.085679	0.275844	0.288029
35.0312	0.298336	0.164649	0.102456	0.261733	0.28041
36.3438	0.266839	0.14404	0.0881528	0.211183	0.293226
37.6484	0.284889	0.153881	0.0992119	0.215043	0.319371
38.9609	0.272415	0.142794	0.0868163	0.195564	0.238302
40.2734	0.287406	0.162032	0.103727	0.215806	0.3054
41.5859	0.290339	0.168348	0.104584	0.21147	0.305377
42.8906	0.270915	0.149936	0.103153	0.194944	0.31489
44.2031	0.308594	0.173875	0.12092	0.239716	0.253152
45.5156	0.303242	0.185513	0.118207	0.238542	0.31672
46.8203	0.299952	0.177713	0.109203	0.231473	0.341595
48.1328	0.303918	0.176648	0.113219	0.232537	0.316806
49.4453	0.309563	0.173994	0.113741	0.24349	0.322498
50.75	0.310585	0.18047	0.122461	0.232918	0.307807
52.0625	0.311509	0.191254	0.111272	0.243555	0.345025
53.375	0.310165	0.175071	0.12179	0.240917	0.269488
54.6797	0.323026	0.177977	0.117146	0.24437	0.349488
55.9922	0.318513	0.192511	0.128193	0.251859	0.364628
57.3047	0.329721	0.192299	0.132027	0.256855	0.31009
58.6094	0.298496	0.173209	0.125284	0.221468	0.294646
59.9219	0.327247	0.198602	0.130963	0.25023	0.33594
61.2344	0.31109	0.182653	0.130962	0.237689	0.334934
62.5391	0.324844	0.194882	0.131135	0.236988	0.351271
63.8516	0.307852	0.198102	0.132449	0.235407	0.339164
65.1641	0.312186	0.19086	0.125704	0.249191	0.331402
66.4688	0.324592	0.201606	0.137451	0.245735	0.422423
67.7812	0.319024	0.206741	0.149887	0.241672	0.399309
69.0938	0.319799	0.18796	0.137359	0.232156	0.330101
70.3984	0.328444	0.194304	0.135773	0.239418	0.33397
71.7109	0.320371	0.190413	0.135736	0.233229	0.343783
73.0234	0.327086	0.199353	0.142532	0.240733	0.357491
74.3359	0.318008	0.188511	0.138133	0.226397	0.320499
75.6406	0.31759	0.195788	0.146241	0.238893	0.417227
76.9531	0.314542	0.198761	0.147227	0.230517	0.359059
78.2656	0.330591	0.2005	0.144333	0.240256	0.339422
79.5703	0.314913	0.184819	0.13973	0.22737	0.307606
80.8828	0.331057	0.199827	0.146411	0.246667	0.35255
82.1953	0.318797	0.189874	0.137519	0.23295	0.298701
83.5	0.329978	0.211187	0.150612	0.240668	0.350613
84.8125	0.320436	0.194888	0.14421	0.223047	0.326736
86.125	0.334826	0.198365	0.1453	0.241114	0.348491
87.4297	0.320318	0.198765	0.146975	0.23792	0.384903
88.7422	0.307495	0.19683	0.145616	0.2162	0.334848
90.0547	0.322996	0.196458	0.147907	0.227564	0.366301
91.3672	0.332515	0.198397	0.146597	0.235329	0.322184
92.6719	0.327599	0.204367	0.14709	0.233031	0.325777
93.9844	0.316808	0.180085	0.133458	0.216185	0.294022
95.2969	0.311965	0.198515	0.150174	0.217467	0.467131
96.6016	0.327217	0.203499	0.159487	0.239689	0.383432
97.9141	0.330615	0.210425	0.147937	0.241435	0.381329
99.2266	0.321633	0.207197	0.161731	0.231257	0.411857
100.531	0.327845	0.19529	0.148753	0.229483	0.32109
101.844	0.324773	0.200566	0.152297	0.235618	0.338424
103.156	0.324863	0.20478	0.148576	0.23918	0.326716
104.461	0.300723	0.181604	0.144846	0.205827	0.355197
105.773	0.317584	0.191978	0.15349	0.220725	0.302204
107.086	0.335792	0.217093	0.156052	0.242343	0.320235
108.398	0.330767	0.208613	0.157746	0.234436	0.322601
109.703	0.326012	0.210531	0.156668	0.227049	0.376797
111.016	0.329663	0.202344	0.156408	0.228178	0.341184
112.328	0.326328	0.20096	0.153907	0.232126	0.374704
113.633	0.345352	0.223996	0.15941	0.24882	0.40461
114.945	0.327888	0.204244	0.156982	0.216795	0.313005
116.258	0.317207	0.20859	0.161709	0.223042	0.369819
117.562	0.329065	0.214365	0.156738	0.238431	0.379704
118.875	0.332646	0.212109	0.161591	0.233359	0.392106
120.188	0.323912	0.200522	0.151178	0.222802	0.3447
121.492	0.33435	0.209655	0.162285	0.235671	0.353345
122.805	0.331043	0.206252	0.154378	0.239405	0.369206
124.117	0.309772	0.1965	0.153011	0.215988	0.37967
125.422	0.313295	0.206667	0.156048	0.214658	0.370301
126.734	0.32352	0.208425	0.166999	0.229661	0.364992
128.047	0.328634	0.20779	0.153471	0.235796	0.356996
129.352	0.340471	0.237238	0.19663	0.289881	0.457954
130.664	0.33564	0.20921	0.156916	0.230757	0.367567
131.977	0.337792	0.212105	0.16538	0.235545	0.352557
