# Supplementary material for: Validation of Blood Volume Fraction Quantification with 3D Gradient Echo Dynamic Contrast-Enhanced Magnetic Resonance Imaging in Porcine Skeletal Muscle
Source: PLoS One. 2017 Jan 31;12(1):e0170841. doi: 10.1371/journal.pone.0170841 (PMC5283669; doi:10.1371/journal.pone.0170841)
Supplement: S2 File — The files contain the time points and the relaxation rate changes of the AIF and the five skeletal muscle regions of the pigs hind limb. (ZIP) [file pone.0170841.s002.zip › S2_Files/SE8_Dotarem_AIF.ods]

## Sheet: SE20_Dota_AIF
Time	Relaxation Rate Change in Aorta
0	-1.5505
3.5	-0.488201
4.77344	-0.222898
6.04688	-0.279543
7.32031	0.667956
8.58594	0.261875
9.85938	0.571068
11.1328	1.58551
12.4062	-0.4033
13.6797	-0.678896
14.9531	0.864473
16.2266	3.73012
17.5	10.0865
18.7656	24.9994
20.0391	45.3657
21.3125	69.6445
22.5859	82.6905
23.8594	74.1371
25.1328	58.8461
26.3984	40.5395
27.6719	26.0973
28.9453	16.5287
30.2188	11.9306
31.4922	8.07167
32.7656	7.52539
34.0391	6.00663
35.3125	7.12231
36.5781	9.56168
37.8516	11.1848
39.125	11.4314
40.3984	15.3568
41.6719	17.9827
42.9453	17.5932
44.2188	16.6947
45.4922	17.0125
46.7656	17.5848
48.0312	16.6262
49.3047	13.7465
50.5781	13.8734
51.8516	13.8283
53.125	11.9071
54.3984	10.4203
55.6641	9.98184
56.9375	9.55904
58.2109	9.18911
59.4844	9.63824
60.7578	8.81267
62.0312	9.60499
63.3047	10.1667
64.5781	8.31998
65.8438	8.62215
67.1172	7.91899
68.3906	8.16211
69.6641	9.24237
70.9375	8.65672
72.2109	8.39851
73.4844	8.96159
74.7578	10.6181
76.0234	9.60024
77.2969	9.5706
78.5703	8.72281
79.8438	8.77518
81.1172	9.25542
82.3906	7.96179
83.6562	6.53944
84.9297	7.66393
86.2031	8.23131
87.4766	6.94102
88.75	6.33858
90.0234	6.05418
91.2969	6.86197
92.5703	7.55919
93.8359	6.42345
95.1094	6.79112
96.3828	7.9529
97.6562	7.0562
98.9297	7.43621
100.203	6.48457
101.477	6.95985
102.75	7.799
104.016	8.94605
105.289	7.43805
106.562	6.69368
107.836	5.20263
109.109	4.66084
110.383	5.10585
111.656	5.29781
112.922	4.23824
114.195	5.88776
115.469	6.89757
116.742	7.13919
118.016	6.90576
119.289	6.58309
120.562	7.71369
121.828	8.60833
123.102	8.24896
124.375	6.78421
125.648	7.59802
126.922	6.39433
128.195	7.26667
146.625	7.13555
152.945	7.47834
159.273	5.90248
165.602	5.73966
171.93	6.19698
178.258	6.44169
184.578	5.58807
190.906	6.57504
197.234	6.85395
203.562	6.5038
209.891	7.26941
216.219	8.10105
222.547	4.45082
228.875	5.94329
235.195	6.64726
241.523	6.33506
247.852	4.74522
254.18	6.20178
260.508	5.3244
266.828	4.52027
273.156	4.62486
279.484	4.51193
285.812	4.33196
292.141	4.31573
298.469	4.27494
304.797	3.83029
311.117	4.23879
317.445	4.42101
323.773	4.36813
330.102	4.4148
336.43	3.85294
342.758	4.20209
349.078	2.85489
355.406	3.16416
361.734	4.27506
368.062	4.53286
374.391	3.28407
380.719	4.46026
387.047	5.38686
393.367	5.86749
399.695	3.324
406.023	3.80019
412.352	4.15791
418.68	4.09335
425.008	4.69056
431.328	4.18529
437.656	2.53065
443.984	3.01587
450.312	3.57811
456.641	2.54251
462.969	3.44466
469.289	3.6519
475.617	3.74569
481.945	3.90328
488.273	3.09937
494.602	3.3588
500.93	3.50501
507.258	2.74383
513.578	3.19159
519.906	3.54258
526.234	2.86926
532.562	2.83459
538.891	3.13192
545.219	2.45214
551.539	2.23762
557.867	2.82953
564.195	2.90875
570.523	2.34561
576.852	2.75252
583.18	2.00204
589.508	1.84362
595.828	2.28637
602.156	2.61171
608.484	2.67562
614.812	2.38999
621.141	2.40772
627.461	2.76018
633.789	4.42604
640.117	2.73343
646.445	3.65642
652.773	3.16831
659.102	1.90723
665.43	3.63594
671.758	3.45507
678.078	1.61935
684.406	2.37442
690.734	2.63124
697.062	1.98786
703.391	2.42278
709.711	2.1454
716.039	2.39674
722.367	2.35399
728.695	2.19439
735.023	2.42805
741.352	2.54698
747.68	1.99038
754.008	1.67964
760.328	2.18804
766.656	2.50585
772.984	1.87962
779.312	2.82442
785.641	2.6654
791.961	1.70248
798.289	1.80971
804.617	1.8865
810.945	1.1516
817.273	1.57661
823.602	1.81296
829.93	1.44021
836.25	1.14445
842.578	2.93584
848.906	2.34182
855.234	0.791844
861.562	2.58135
867.891	2.53268
874.211	2.95566
880.539	1.86104
886.867	1.76541
893.195	1.69467
899.523	1.51795
905.852	2.42494
912.18	1.76105
918.5	2.87778
924.828	1.93509
931.156	2.73829
937.484	2.54838
943.812	1.28896
950.141	1.33326
956.461	1.86765
962.789	1.20051
969.117	1.42755
975.445	1.8373
981.773	1.24106
988.102	2.04165
994.422	1.15414
1000.75	2.26824
1007.08	0.791798
1013.41	0.921151
1019.73	1.11054
1026.06	0.669039
1032.39	0.84541
1038.71	1.04999
1045.04	1.6358
1051.37	2.34402
1057.7	1.16804
1064.02	1.95958
1070.35	0.455144
1076.67	0.629418
1083	1.06598
1089.33	1.91329
