# Supplementary material for: Validation of Blood Volume Fraction Quantification with 3D Gradient Echo Dynamic Contrast-Enhanced Magnetic Resonance Imaging in Porcine Skeletal Muscle
Source: PLoS One. 2017 Jan 31;12(1):e0170841. doi: 10.1371/journal.pone.0170841 (PMC5283669; doi:10.1371/journal.pone.0170841)
Supplement: S2 File — The files contain the time points and the relaxation rate changes of the AIF and the five skeletal muscle regions of the pigs hind limb. (ZIP) [file pone.0170841.s002.zip › S2_Files/SE8_Dotarem_tissue.ods]

## Sheet: SE20_Dota_Gewebe_Matrix
Time	Relaxation Rate Changes
	Med UL	Cran UL	Lat UL	Lower Limb	Pelvis
0	0.0476409	0.00633947	-0.0103074	0.0296817	0.0314741
3.5	-0.0401049	0.00710886	0.0307168	-0.00208009	-0.0491296
4.77344	0.0162842	0.00501261	-0.00375198	0.0210893	-0.0266366
6.04688	0.0210638	0.00300584	-0.00197652	0.0141552	-0.0143164
7.32031	-0.033133	-0.0169099	-0.00223765	-0.0253711	-0.0434007
8.58594	0.021597	-0.00376002	-0.00509259	0.0132385	-0.00130836
9.85938	0.0176756	0.00372632	-0.00989382	-0.0124442	0.0680902
11.1328	-0.0723172	-0.00324124	0.0151739	-0.0357285	0.0745346
12.4062	0.0305167	0.00402946	-0.0097179	0.0115991	-0.0237626
13.6797	0.0358622	0.00964965	0.00375645	0.0191756	-0.0539982
14.9531	-0.0464528	-0.0121252	-0.008676	-0.0131463	-0.0820003
16.2266	0.0440597	0.00235189	-0.0054571	0.0167185	-0.0476615
17.5	-0.0119761	-0.0337947	-0.0291743	-0.0227191	-0.151728
18.7656	-0.0140444	-0.00583239	-0.00576801	-0.0179172	0.0595153
20.0391	0.0971727	0.0222377	-0.00515559	-0.0168154	0.0513415
21.3125	0.164746	0.0514403	0.0118324	0.0323179	-0.0298851
22.5859	0.242381	0.110686	0.0446763	0.154013	0.0491856
23.8594	0.302401	0.119261	0.0388592	0.163566	-0.0443865
25.1328	0.300807	0.154049	0.0776802	0.174491	-0.0120916
26.3984	0.352428	0.174301	0.0941254	0.277182	-0.00560067
27.6719	0.394536	0.178815	0.0879678	0.323693	0.173015
28.9453	0.402917	0.178289	0.107235	0.316959	0.139512
30.2188	0.403209	0.179166	0.0825385	0.292045	0.165691
31.4922	0.454198	0.195831	0.114078	0.326083	0.227868
32.7656	0.417353	0.172193	0.106761	0.30905	0.232587
34.0391	0.459257	0.164893	0.0875167	0.347964	0.182778
35.3125	0.454564	0.16999	0.089067	0.322634	0.246543
36.5781	0.381263	0.154211	0.0920214	0.274065	0.245678
37.8516	0.475311	0.18491	0.0900629	0.332509	0.160973
39.125	0.495507	0.194862	0.0958629	0.340629	0.194883
40.3984	0.42736	0.179354	0.0950409	0.314772	0.172711
41.6719	0.519806	0.198762	0.112519	0.334175	0.264647
42.9453	0.514474	0.200621	0.101075	0.367019	0.146018
44.2188	0.454306	0.198892	0.114529	0.333778	0.206955
45.4922	0.538524	0.21009	0.114172	0.379468	0.151633
46.7656	0.519641	0.216528	0.0971311	0.363466	0.18355
48.0312	0.468786	0.20254	0.11279	0.350469	0.238792
49.3047	0.528589	0.223478	0.118965	0.401972	0.149266
50.5781	0.565798	0.234932	0.122502	0.415944	0.119552
51.8516	0.44866	0.212549	0.136303	0.380128	0.115013
53.125	0.548924	0.239282	0.12418	0.412501	0.289814
54.3984	0.558901	0.229248	0.131523	0.420583	0.254088
55.6641	0.458783	0.203323	0.108525	0.376125	0.190566
56.9375	0.51217	0.224412	0.120584	0.37492	0.256544
58.2109	0.524035	0.211278	0.135311	0.379599	0.227596
59.4844	0.477878	0.216851	0.113195	0.353399	0.144887
60.7578	0.561795	0.234835	0.123706	0.413676	0.24503
62.0312	0.513473	0.210741	0.117287	0.383892	0.216143
63.3047	0.470517	0.20168	0.0980307	0.357734	0.237227
64.5781	0.552602	0.226168	0.121722	0.409017	0.143806
65.8438	0.513951	0.243767	0.126218	0.37616	0.191987
67.1172	0.506847	0.224547	0.107118	0.424255	0.143275
68.3906	0.535266	0.239258	0.108684	0.420744	0.129792
69.6641	0.511657	0.251706	0.163765	0.398975	0.299067
70.9375	0.554745	0.228486	0.120356	0.423005	0.159679
72.2109	0.585873	0.242046	0.14052	0.465799	0.232669
73.4844	0.504576	0.225459	0.121937	0.402048	0.283223
74.7578	0.537316	0.219198	0.12013	0.410817	0.205593
76.0234	0.577963	0.250261	0.13611	0.440887	0.246047
77.2969	0.500571	0.233032	0.135934	0.401935	0.242768
78.5703	0.557535	0.240207	0.126783	0.429552	0.209829
79.8438	0.552664	0.247888	0.127012	0.435705	0.210678
81.1172	0.468649	0.239989	0.145252	0.396499	0.319239
82.3906	0.56089	0.247922	0.128031	0.441998	0.31793
83.6562	0.567133	0.245578	0.122648	0.447031	0.220271
84.9297	0.492403	0.229476	0.117404	0.417024	0.24453
86.2031	0.558263	0.245	0.139162	0.425757	0.308003
87.4766	0.567301	0.242599	0.121808	0.444055	0.238327
88.75	0.490631	0.23547	0.134401	0.417946	0.214765
90.0234	0.561542	0.2469	0.124713	0.449635	0.163689
91.2969	0.539663	0.233065	0.112855	0.412128	0.105538
92.5703	0.451005	0.222049	0.132857	0.390468	0.213671
93.8359	0.559854	0.240941	0.127261	0.455718	0.213594
95.1094	0.544073	0.229077	0.120237	0.427252	0.247683
96.3828	0.498641	0.237445	0.140187	0.448588	0.268093
97.6562	0.551386	0.250945	0.119243	0.459224	0.245215
98.9297	0.526	0.261875	0.178489	0.432206	0.373976
100.203	0.548778	0.2564	0.171651	0.447358	0.18193
101.477	0.580151	0.255139	0.130413	0.460622	0.215132
102.75	0.554749	0.247526	0.136614	0.420056	0.234106
104.016	0.539647	0.213829	0.124615	0.422877	0.248746
105.289	0.598073	0.2708	0.137296	0.461538	0.215316
106.562	0.540298	0.24627	0.138221	0.41857	0.220797
107.836	0.542086	0.242174	0.11847	0.428824	0.235274
109.109	0.551478	0.263591	0.138045	0.423535	0.241255
110.383	0.476051	0.234216	0.135956	0.406438	0.259522
111.656	0.568228	0.26705	0.131802	0.484303	0.308413
112.922	0.598364	0.262164	0.143412	0.463822	0.184646
114.195	0.513317	0.24171	0.12796	0.432324	0.184222
115.469	0.557939	0.256217	0.122015	0.429808	0.275259
116.742	0.577392	0.253844	0.135408	0.444163	0.214487
118.016	0.511253	0.244172	0.142466	0.416975	0.213976
119.289	0.574584	0.258653	0.130145	0.449236	0.272
120.562	0.554729	0.237026	0.117307	0.435906	0.201538
121.828	0.487661	0.236856	0.143585	0.415376	0.274459
123.102	0.58675	0.266367	0.145739	0.477028	0.329738
124.375	0.593983	0.266411	0.144585	0.466569	0.298976
125.648	0.52928	0.253272	0.150125	0.447771	0.307055
126.922	0.559953	0.25929	0.116037	0.463872	0.299983
128.195	0.591555	0.28573	0.151393	0.467343	0.346259
146.625	0.584436	0.251829	0.134376	0.542503	0.424773
152.945	0.497389	0.217263	0.122255	0.485045	0.423473
159.273	0.534164	0.243376	0.158803	0.533859	0.387332
165.602	0.590261	0.25515	0.141613	0.561528	0.356246
171.93	0.565085	0.26232	0.143356	0.542717	0.416055
178.258	0.506932	0.234839	0.145344	0.534327	0.420398
184.578	0.57905	0.259062	0.142262	0.556876	0.429742
190.906	0.589507	0.279313	0.169833	0.547733	0.293343
197.234	0.549251	0.266016	0.205154	0.5467	0.453708
203.562	0.540559	0.235134	0.12687	0.526384	0.402274
209.891	0.603481	0.26598	0.157482	0.552681	0.421189
216.219	0.577823	0.274524	0.150866	0.557223	0.441257
222.547	0.486556	0.24428	0.161301	0.517786	0.363636
228.875	0.594302	0.268419	0.153928	0.565398	0.538447
235.195	0.599784	0.273999	0.14608	0.571405	0.578533
241.523	0.506239	0.231689	0.116376	0.514697	0.331178
247.852	0.568	0.252843	0.146474	0.559353	0.483819
254.18	0.613498	0.262416	0.162195	0.582512	0.484062
260.508	0.570473	0.260111	0.147269	0.552613	0.459057
266.828	0.527631	0.264178	0.174154	0.535233	0.454234
273.156	0.618435	0.264563	0.158961	0.587686	0.500191
279.484	0.607352	0.275757	0.152388	0.58165	0.508992
285.812	0.531694	0.251285	0.155019	0.540512	0.428807
292.141	0.583649	0.249365	0.167609	0.560254	0.430985
298.469	0.611721	0.257631	0.146317	0.584627	0.398782
304.797	0.588277	0.266835	0.163349	0.577663	0.4493
311.117	0.552903	0.247603	0.154446	0.564008	0.464216
317.445	0.629023	0.26839	0.165603	0.585073	0.444562
323.773	0.595541	0.271134	0.159305	0.578344	0.374059
330.102	0.537406	0.253366	0.175366	0.541003	0.484809
336.43	0.589504	0.267121	0.16187	0.561886	0.359865
342.758	0.601779	0.263513	0.156968	0.574118	0.409626
349.078	0.570965	0.251328	0.14959	0.552501	0.47445
355.406	0.561512	0.252944	0.166496	0.55245	0.452123
361.734	0.60357	0.259808	0.160256	0.578301	0.398076
368.062	0.588687	0.259817	0.156997	0.572152	0.490374
374.391	0.525159	0.286805	0.225682	0.53907	0.385174
380.719	0.565355	0.268785	0.185537	0.598154	0.363158
387.047	0.620114	0.266948	0.17211	0.574302	0.525383
393.367	0.539698	0.256888	0.161208	0.553048	0.446496
399.695	0.503381	0.243795	0.163997	0.528728	0.39747
406.023	0.583077	0.25306	0.171938	0.546436	0.405223
412.352	0.577807	0.262019	0.167458	0.571763	0.415341
418.68	0.504954	0.246122	0.183632	0.532754	0.435612
425.008	0.60373	0.260544	0.150816	0.565405	0.573108
431.328	0.599545	0.265296	0.156277	0.563158	0.509337
437.656	0.512782	0.249813	0.172572	0.571196	0.359938
443.984	0.537315	0.244747	0.163737	0.535009	0.419105
450.312	0.59319	0.246251	0.16165	0.562297	0.389745
456.641	0.546731	0.244863	0.14395	0.545889	0.393143
462.969	0.518047	0.23277	0.170185	0.534616	0.468187
469.289	0.580969	0.250782	0.163303	0.563271	0.467739
475.617	0.571373	0.255631	0.157693	0.550329	0.451318
481.945	0.526523	0.254748	0.167913	0.489533	0.4073
488.273	0.531933	0.233754	0.153156	0.536317	0.443684
494.602	0.579926	0.252192	0.160372	0.552467	0.433353
500.93	0.54374	0.235157	0.153117	0.535309	0.503946
507.258	0.494984	0.233432	0.168566	0.519051	0.429597
513.578	0.574713	0.246748	0.163567	0.552539	0.499585
519.906	0.569885	0.251119	0.158761	0.558868	0.536041
526.234	0.483544	0.221765	0.161289	0.51713	0.424981
532.562	0.54568	0.239149	0.162575	0.52303	0.495618
538.891	0.584932	0.250784	0.160586	0.556233	0.475248
545.219	0.538492	0.239795	0.153128	0.553638	0.4733
551.539	0.495558	0.227303	0.16294	0.510627	0.428593
557.867	0.583651	0.240444	0.159298	0.548908	0.505768
564.195	0.550955	0.263957	0.159131	0.54422	0.505539
570.523	0.477716	0.226853	0.167941	0.508239	0.445923
576.852	0.54714	0.23809	0.168977	0.511535	0.417312
583.18	0.570856	0.240892	0.151555	0.550882	0.458309
589.508	0.509843	0.234513	0.152282	0.490374	0.457436
595.828	0.498071	0.218536	0.161666	0.509861	0.477766
602.156	0.555083	0.232734	0.155711	0.551733	0.38638
608.484	0.530503	0.237561	0.155906	0.542779	0.402161
614.812	0.470531	0.210899	0.160141	0.503946	0.392377
621.141	0.514023	0.206801	0.136506	0.524441	0.399086
627.461	0.529989	0.223941	0.150022	0.52933	0.397267
633.789	0.459737	0.195432	0.129051	0.485138	0.332329
640.117	0.452423	0.186053	0.126083	0.479978	0.388266
646.445	0.535259	0.234147	0.169889	0.502091	0.413615
652.773	0.497643	0.23774	0.148155	0.487832	0.436535
659.102	0.410597	0.203169	0.162643	0.464413	0.35298
665.43	0.526211	0.238024	0.181304	0.520939	0.450154
671.758	0.538473	0.223188	0.149974	0.516931	0.536189
678.078	0.436969	0.193232	0.134874	0.464961	0.486781
684.406	0.477	0.203561	0.141067	0.469783	0.448276
690.734	0.532062	0.216627	0.154948	0.513453	0.483119
697.062	0.475886	0.208078	0.13887	0.490077	0.429179
703.391	0.430536	0.201291	0.153468	0.465955	0.415189
709.711	0.52095	0.21874	0.153197	0.517946	0.476513
716.039	0.505002	0.222025	0.147709	0.499381	0.44262
722.367	0.43823	0.226062	0.156597	0.427409	0.344332
728.695	0.479513	0.208925	0.147275	0.484149	0.469085
735.023	0.512252	0.215306	0.144657	0.510982	0.401599
741.352	0.477874	0.210162	0.148736	0.481923	0.426558
747.68	0.43289	0.197086	0.14996	0.464425	0.40384
754.008	0.49653	0.208439	0.134493	0.460882	0.300016
760.328	0.477707	0.213558	0.145677	0.501849	0.325331
766.656	0.421889	0.174273	0.136121	0.446579	0.453064
772.984	0.420735	0.188495	0.143896	0.445023	0.415319
779.312	0.482697	0.199903	0.141979	0.484395	0.472258
785.641	0.454602	0.193753	0.145903	0.497114	0.362499
791.961	0.408058	0.186473	0.147445	0.443211	0.39481
798.289	0.476228	0.206102	0.143012	0.470759	0.417211
804.617	0.475359	0.210184	0.139723	0.49357	0.48689
810.945	0.3754	0.180698	0.146895	0.441622	0.382277
817.273	0.430287	0.194476	0.151331	0.447984	0.338553
823.602	0.483345	0.195176	0.139755	0.486641	0.388825
829.93	0.421326	0.19849	0.13578	0.434631	0.48112
836.25	0.386873	0.181479	0.162216	0.444714	0.312855
842.578	0.47001	0.205373	0.152504	0.456426	0.384859
848.906	0.409888	0.200285	0.120915	0.434811	0.378642
855.234	0.318469	0.172042	0.152361	0.395717	0.282271
861.562	0.428979	0.187191	0.153018	0.467394	0.486055
867.891	0.460246	0.199233	0.139921	0.458285	0.464605
874.211	0.356035	0.164458	0.138645	0.434837	0.321363
880.539	0.413128	0.173378	0.143283	0.435293	0.421877
886.867	0.464399	0.194263	0.1374	0.468693	0.395837
893.195	0.422317	0.20174	0.132895	0.451665	0.469269
899.523	0.365885	0.17513	0.144223	0.429769	0.43319
905.852	0.459106	0.197896	0.146087	0.470639	0.423823
912.18	0.423257	0.181691	0.132585	0.444595	0.370269
918.5	0.373169	0.162206	0.122736	0.433612	0.361182
924.828	0.374521	0.154102	0.120045	0.415025	0.33952
931.156	0.401416	0.185072	0.123196	0.406793	0.310461
937.484	0.409364	0.183314	0.128655	0.445946	0.42097
943.812	0.346012	0.161256	0.135825	0.405685	0.375744
950.141	0.421816	0.183551	0.142634	0.432075	0.445692
956.461	0.422425	0.1645	0.115704	0.4414	0.470729
962.789	0.374835	0.191657	0.142284	0.384981	0.339358
969.117	0.39467	0.177459	0.12833	0.420483	0.370865
975.445	0.422856	0.172626	0.127453	0.440906	0.40373
981.773	0.389584	0.184262	0.151381	0.426506	0.254031
988.102	0.320446	0.142436	0.117495	0.376485	0.329975
994.422	0.392833	0.171772	0.145593	0.41075	0.412386
1000.75	0.40875	0.165923	0.129052	0.435019	0.485024
1007.08	0.319838	0.157785	0.132125	0.386793	0.327303
1013.41	0.392488	0.160442	0.13223	0.403417	0.456088
1019.73	0.414272	0.172571	0.12053	0.430332	0.442845
1026.06	0.37423	0.173163	0.125538	0.424613	0.357694
1032.39	0.344527	0.153856	0.126057	0.40054	0.366594
1038.71	0.408171	0.161694	0.120894	0.43844	0.368085
1045.04	0.36903	0.187171	0.138728	0.394513	0.254312
1051.37	0.320807	0.143762	0.140293	0.377815	0.38383
1057.7	0.362153	0.168221	0.155282	0.401624	0.308193
1064.02	0.388172	0.174481	0.126732	0.402524	0.411493
1070.35	0.335821	0.162055	0.122844	0.381317	0.381235
1076.67	0.328506	0.149959	0.126689	0.394263	0.429443
1083	0.389554	0.165358	0.124043	0.406576	0.329357
1089.33	0.382613	0.168181	0.122386	0.414475	0.46069
