# Supplementary material for: Validation of Blood Volume Fraction Quantification with 3D Gradient Echo Dynamic Contrast-Enhanced Magnetic Resonance Imaging in Porcine Skeletal Muscle
Source: PLoS One. 2017 Jan 31;12(1):e0170841. doi: 10.1371/journal.pone.0170841 (PMC5283669; doi:10.1371/journal.pone.0170841)
Supplement: S2 File — The files contain the time points and the relaxation rate changes of the AIF and the five skeletal muscle regions of the pigs hind limb. (ZIP) [file pone.0170841.s002.zip › S2_Files/SE8_Vasovist_AIF.ods]

## Sheet: SE20_Vaso_AIF
Time	Relaxation Rate Change in Aorta
0	0.0749977
3.49219	-0.5198
4.76562	0.116746
6.03906	0.150527
7.3125	-0.704337
8.57812	0.115386
9.85156	0.859976
11.125	0.34085
12.3984	-0.0350087
13.6719	0.500432
14.9453	0.182122
16.2188	0.580013
17.4922	0.460868
18.7656	2.262
20.0312	7.07079
21.3047	17.9163
22.5781	31.5418
23.8516	43.1255
25.125	43.7564
26.3984	35.7229
27.6719	28.3729
28.9453	20.6923
30.2109	12.6812
31.4844	8.22308
32.7578	5.77909
34.0312	4.41835
35.3047	3.64685
36.5781	3.03459
37.8438	4.96437
39.1172	7.93531
40.3906	8.22809
41.6641	10.2699
42.9375	12.449
44.2109	12.9351
45.4844	12.2211
46.7578	12.2354
48.0234	12.3822
49.2969	11.361
50.5703	10.0415
51.8438	7.72587
53.1172	7.3557
54.3906	7.06296
55.6641	5.92818
56.9375	6.69801
58.2031	6.48455
59.4766	7.60306
60.75	7.10748
62.0234	7.50432
63.2969	7.58633
64.5703	9.26727
65.8359	7.70057
67.1094	7.61323
68.3828	7.99515
69.6562	7.07385
70.9297	5.78823
72.2031	6.5395
73.4766	6.69885
74.75	5.937
76.0156	5.70752
77.2891	6.01401
78.5625	6.58946
79.8359	7.17887
81.1094	6.20665
82.3828	6.70667
83.6562	8.36283
84.9297	7.23348
86.2031	7.21869
87.4688	6.84988
88.7422	6.89168
90.0156	6.62633
91.2891	7.67414
92.5625	5.72673
93.8281	6.59417
95.1016	5.43141
96.375	4.7721
97.6484	4.6578
98.9219	5.17783
100.195	5.6463
101.469	5.74249
102.742	5.86259
104.016	5.94353
105.281	6.75111
106.555	6.5107
107.828	7.07056
109.102	7.41492
110.375	6.82684
111.648	6.49678
112.922	7.08817
114.195	5.19452
115.461	4.73606
116.734	6.09326
118.008	5.65855
119.281	4.67264
120.555	5.16121
121.828	5.10798
123.094	5.8451
124.367	5.36083
125.641	4.80274
126.914	5.75853
128.188	6.60512
