# Supplementary material for: Validation of Blood Volume Fraction Quantification with 3D Gradient Echo Dynamic Contrast-Enhanced Magnetic Resonance Imaging in Porcine Skeletal Muscle
Source: PLoS One. 2017 Jan 31;12(1):e0170841. doi: 10.1371/journal.pone.0170841 (PMC5283669; doi:10.1371/journal.pone.0170841)
Supplement: S2 File — The files contain the time points and the relaxation rate changes of the AIF and the five skeletal muscle regions of the pigs hind limb. (ZIP) [file pone.0170841.s002.zip › S2_Files/SE8_Vasovist_tissue.ods]

## Sheet: SE20_Vaso_tissue_matrix
Time	Relaxation Rate Changes
	Med UL	Cran UL	Lat UL	Lower Limb	Pelvis
0	-0.0222726	-0.00718625	0.00312763	-0.00182485	-0.0106826
3.49219	0.0281212	0.022102	0.0154002	0.0245308	0.0328589
4.76562	0.034052	0.015033	0.023815	0.0075272	0.0356124
6.03906	-0.0428133	-0.0263628	-0.0184193	-0.024143	-0.0680112
7.3125	0.0555427	0.00450007	-0.00441404	0.0247835	0.0357854
8.57812	0.00442126	-0.00696893	-0.00116736	-0.0117337	-0.0595053
9.85156	-0.0500166	0.00300279	-0.0160314	-0.00705447	0.0488514
11.125	0.0397661	0.0197338	0.00541808	0.0345444	0.0311254
12.3984	0.0178891	-0.000207389	0.00540904	-0.00143639	-0.0563673
13.6719	-0.0215011	0.0129579	0.00377858	0.0323724	-0.0296463
14.9453	0.00593157	0.0211843	0.0188872	0.00275735	0.0603282
16.2188	-0.0196924	-0.015205	0.0167173	-0.0182777	0.0110774
17.4922	-0.00844069	0.00384952	-0.00919972	-0.0050877	0.126822
18.7656	0.0523853	0.0176265	0.0106806	0.0274168	0.0648155
20.0312	-0.0041556	-0.00407688	0.00985794	-0.0170938	0.0439553
21.3047	0.0620406	-0.000493306	-0.00600085	0.0374159	-0.048707
22.5781	0.0956198	0.00454535	-0.0110917	-0.0127568	-0.0365511
23.8516	0.0959737	0.0236798	0.0021264	-0.0013484	0.11678
25.125	0.222493	0.064951	0.0202605	0.0943218	0.0126021
26.3984	0.278402	0.102508	0.0357281	0.136351	0.122729
27.6719	0.217215	0.0860092	0.0391926	0.13519	0.106456
28.9453	0.307688	0.119106	0.0604418	0.16333	0.129581
30.2109	0.323512	0.130498	0.0714111	0.216619	0.105866
31.4844	0.270933	0.110433	0.0695289	0.203402	0.207122
32.7578	0.322658	0.12096	0.0701052	0.210513	0.140846
34.0312	0.351377	0.148489	0.0918331	0.237318	0.270583
35.3047	0.275961	0.111719	0.0862581	0.196427	0.301644
36.5781	0.379675	0.140455	0.0868689	0.243517	0.29718
37.8438	0.341983	0.138144	0.0862276	0.231007	0.185749
39.1172	0.274275	0.131788	0.10149	0.211515	0.360328
40.3906	0.374658	0.131426	0.0799245	0.232906	0.246552
41.6641	0.393458	0.141716	0.0887201	0.275254	0.223501
42.9375	0.297648	0.117343	0.0557557	0.191178	0.224845
44.2109	0.387036	0.140139	0.0832898	0.24653	0.228069
45.4844	0.363183	0.119439	0.0864338	0.212907	0.219544
46.7578	0.325881	0.126413	0.0764321	0.210188	0.187642
48.0234	0.371877	0.150442	0.0866686	0.22668	0.268291
49.2969	0.373091	0.14701	0.101799	0.241849	0.269211
50.5703	0.319646	0.113839	0.0747088	0.247042	0.240862
51.8438	0.373948	0.146336	0.0907951	0.28454	0.227605
53.1172	0.352322	0.140504	0.0906654	0.23308	0.248118
54.3906	0.328051	0.146617	0.0789472	0.271426	0.0819278
55.6641	0.391297	0.157502	0.0904053	0.291239	0.164069
56.9375	0.326758	0.133525	0.0850938	0.245829	0.206808
58.2031	0.355061	0.138323	0.0946136	0.238668	0.193338
59.4766	0.38056	0.15605	0.0886407	0.295961	0.261878
60.75	0.356688	0.150578	0.104451	0.264907	0.303226
62.0234	0.342937	0.125389	0.0732424	0.249333	0.140996
63.2969	0.360455	0.154749	0.0909123	0.254947	0.272236
64.5703	0.328278	0.14905	0.101902	0.256225	0.269186
65.8359	0.374539	0.139632	0.0824305	0.278397	0.245626
67.1094	0.382302	0.142436	0.0765763	0.281072	0.216767
68.3828	0.297296	0.125818	0.0943577	0.231041	0.263776
69.6562	0.382262	0.15785	0.0927921	0.304875	0.251174
70.9297	0.410632	0.164589	0.0934146	0.300538	0.277857
72.2031	0.313942	0.136942	0.0883522	0.276868	0.280036
73.4766	0.39104	0.151811	0.089644	0.275351	0.324616
74.75	0.41578	0.159904	0.0971888	0.291173	0.20945
76.0156	0.30044	0.123344	0.0849691	0.255233	0.162392
77.2891	0.401947	0.158664	0.091445	0.311462	0.236583
78.5625	0.384619	0.154584	0.0973104	0.292043	0.213938
79.8359	0.294804	0.154254	0.111242	0.278275	0.322784
81.1094	0.392259	0.167691	0.0997694	0.31231	0.281679
82.3828	0.386548	0.156184	0.092016	0.309029	0.237616
83.6562	0.294765	0.14997	0.0988226	0.254451	0.290599
84.9297	0.39222	0.174103	0.102799	0.314746	0.272936
86.2031	0.348826	0.146783	0.101261	0.26977	0.24227
87.4688	0.351255	0.158818	0.110398	0.265501	0.125745
88.7422	0.358127	0.1398	0.0751316	0.267384	0.166602
90.0156	0.311971	0.137655	0.0905753	0.239872	0.201607
91.2891	0.297728	0.0955369	0.0710578	0.23162	0.222338
92.5625	0.395974	0.160303	0.0918633	0.301122	0.212613
93.8281	0.333024	0.141817	0.0767273	0.267242	0.220225
95.1016	0.32683	0.140558	0.0763125	0.266713	0.24274
96.375	0.379851	0.162324	0.0924069	0.317758	0.193579
97.6484	0.352411	0.155059	0.0988011	0.28879	0.254789
98.9219	0.415058	0.1675	0.104233	0.33235	0.304304
100.195	0.392463	0.16761	0.10276	0.292372	0.248588
101.469	0.324591	0.137567	0.0798037	0.267453	0.283899
102.742	0.381226	0.152759	0.0875535	0.299906	0.212927
104.016	0.414571	0.166585	0.0921146	0.316196	0.194861
105.281	0.32848	0.173098	0.126404	0.285244	0.168245
106.555	0.377979	0.173663	0.0971982	0.310819	0.314716
107.828	0.387025	0.161463	0.0970105	0.30205	0.254092
109.102	0.341592	0.156645	0.112101	0.295815	0.21027
110.375	0.359777	0.130475	0.0665732	0.282098	0.226984
111.648	0.375853	0.162819	0.100598	0.278731	0.258251
112.922	0.321225	0.148381	0.106492	0.274817	0.193862
114.195	0.392723	0.162107	0.0888525	0.324848	0.316328
115.461	0.409877	0.176842	0.0987746	0.317974	0.371264
116.734	0.307859	0.122426	0.0825981	0.244204	0.200286
118.008	0.396062	0.160788	0.0829812	0.307643	0.235746
119.281	0.399069	0.178248	0.107271	0.307375	0.17918
120.555	0.332183	0.141766	0.0948994	0.280345	0.225816
121.828	0.387131	0.188399	0.10474	0.3352	0.211579
123.094	0.388216	0.199461	0.127235	0.334708	0.295771
124.367	0.316475	0.149163	0.108855	0.29376	0.237731
125.641	0.414866	0.181077	0.101714	0.337715	0.164565
126.914	0.377446	0.168139	0.118592	0.289135	0.298487
128.188	0.317083	0.157727	0.123552	0.2827	0.0990958
