# Supplementary material for: Validation of Blood Volume Fraction Quantification with 3D Gradient Echo Dynamic Contrast-Enhanced Magnetic Resonance Imaging in Porcine Skeletal Muscle
Source: PLoS One. 2017 Jan 31;12(1):e0170841. doi: 10.1371/journal.pone.0170841 (PMC5283669; doi:10.1371/journal.pone.0170841)
Supplement: S2 File — The files contain the time points and the relaxation rate changes of the AIF and the five skeletal muscle regions of the pigs hind limb. (ZIP) [file pone.0170841.s002.zip › S2_Files/SE9_Dotarem_AIF.ods]

## Sheet: SE21_Dota_AIF
Time	Relaxation Rate Change in Aorta
0	-0.537377
3.63281	-0.928206
4.96875	-0.0613442
6.29688	0.544538
7.625	0.429348
8.95312	0.489508
10.2812	0.298751
11.6172	-0.180799
12.9453	1.39726
14.2734	1.0157
15.6016	1.43163
16.9297	3.12194
18.2578	9.94479
19.5938	21.1924
20.9219	40.9756
22.25	52.1292
23.5781	61.0923
24.9062	48.6146
26.2422	35.5326
27.5703	22.2757
28.8984	13.4991
30.2266	7.46935
31.5547	5.16777
32.8828	3.67737
34.2109	4.10666
35.5469	4.14148
36.875	5.41496
38.2031	7.06957
39.5312	7.91356
40.8672	9.12074
42.1953	10.4092
43.5234	10.9738
44.8516	10.7933
46.1797	10.1906
47.5078	8.89385
48.8359	8.24295
50.1719	7.49749
51.5	6.72694
52.8281	6.60837
54.1562	6.0472
55.4844	5.23311
56.8203	5.9434
58.1484	5.36789
59.4766	5.15914
60.8047	5.22865
62.1328	4.73818
63.4609	6.07379
64.7969	5.26831
66.125	5.21556
67.4531	4.75221
68.7812	5.77853
70.1094	5.02053
71.4453	5.03887
72.7734	4.60113
74.1016	5.28582
75.4297	5.24157
76.7578	4.65176
78.0859	4.69833
79.4219	4.07012
80.75	4.3362
82.0781	4.0782
83.4062	4.2145
84.7344	4.61136
86.0703	4.03002
87.3984	4.4146
88.7266	4.29469
90.0547	3.97696
91.3828	3.95748
92.7109	3.80572
94.0469	3.69677
95.375	3.79904
96.7031	4.1326
98.0312	4.09341
99.3594	3.66123
100.695	3.86574
102.023	3.38201
103.352	3.76148
104.68	3.42434
106.008	3.40635
107.336	3.88529
108.672	3.51378
110	3.7605
111.328	3.95911
112.656	3.94271
113.984	4.0743
115.32	3.83846
116.648	3.78087
117.977	4.12034
119.305	3.77482
120.633	3.86758
121.961	3.74024
123.297	3.90698
124.625	3.60385
125.953	3.59283
127.281	3.74809
128.609	3.75181
129.945	3.80796
131.273	3.37143
132.602	3.83853
133.93	2.97292
159.562	3.64907
166.25	2.9936
172.93	4.12158
179.617	3.5643
186.297	3.20664
192.977	2.68146
199.664	2.3954
206.344	2.54048
213.031	3.12651
219.711	2.30268
226.398	2.19459
233.078	2.57263
239.758	2.58489
246.445	2.83009
253.125	2.90505
259.812	2.51073
266.492	2.19431
273.18	2.6685
279.859	2.4784
286.547	2.30563
293.227	2.39944
299.906	2.19144
306.594	2.11802
313.273	1.61575
319.961	2.12731
326.641	1.516
333.32	2.0879
340.008	1.94431
346.695	2.59894
353.375	2.24275
360.055	1.53006
366.742	1.99977
373.422	1.36769
380.109	2.09997
386.789	2.44169
393.469	1.57464
400.156	2.08595
406.836	1.58429
413.523	2.41788
420.203	1.40809
426.883	1.27571
433.57	1.93421
440.258	1.68948
446.938	1.60074
453.617	1.53689
460.305	1.58642
466.984	1.76656
473.672	1.98991
480.352	1.56458
487.031	1.30054
493.719	0.990736
500.398	1.50386
507.086	1.46634
513.766	1.46768
520.445	1.15077
527.133	1.47307
533.82	1.26055
540.5	0.610268
547.18	0.0764792
553.867	0.931167
560.547	0.735604
567.234	1.21731
573.914	1.49136
580.594	0.825048
587.281	1.33109
593.961	1.02501
600.648	0.659648
607.328	0.94845
614.016	0.539829
620.695	1.56939
627.383	0.814899
634.062	1.09855
640.742	1.27795
647.43	1.04184
654.109	1.06618
660.797	0.302861
667.477	0.436784
674.164	0.941265
680.844	0.994063
687.523	1.25722
694.211	1.26978
700.891	0.619441
707.578	0.0748261
714.258	0.515871
720.945	0.219022
727.625	0.528931
734.312	0.819437
740.992	0.825978
747.672	1.29877
754.359	0.797696
761.039	0.664314
767.727	0.327703
774.406	0.232162
781.086	0.203646
787.773	0.194041
794.453	0.923606
801.141	1.29128
807.82	0.977118
814.508	0.587633
821.188	-0.188439
827.875	-0.665805
834.555	0.129562
841.234	0.164866
847.922	0.826487
854.602	0.410915
861.289	1.05023
867.969	0.492451
874.648	0.566922
881.336	0.0408434
888.016	0.426325
894.703	-0.0416128
901.383	0.133285
908.07	0.43442
914.75	1.01798
921.438	0.206163
928.117	0.198657
934.797	-0.274515
941.484	-1.12431
948.164	-0.692998
954.852	-0.118162
961.531	0.1851
968.211	0.389489
974.898	0.127629
981.578	0.426702
988.266	0.474395
994.945	0.464593
1001.63	-0.276399
1008.31	-0.353841
1015	-0.11768
1021.68	0.429927
1028.36	0.57052
1035.05	-0.252012
1041.73	0.0375926
1048.41	0.167373
1055.09	-0.829178
1061.78	-0.0550976
1068.46	-0.38855
1075.14	-0.33683
1081.83	0.0859431
1088.51	0.129389
1095.2	0.314653
1101.88	-0.265291
1108.56	0.678229
1115.24	-0.760778
1121.93	-0.477236
1128.61	-0.422159
1135.29	-0.244061
1141.98	0.404189
1148.66	0.388361
1155.34	0.265186
