# Supplementary material for: Validation of Blood Volume Fraction Quantification with 3D Gradient Echo Dynamic Contrast-Enhanced Magnetic Resonance Imaging in Porcine Skeletal Muscle
Source: PLoS One. 2017 Jan 31;12(1):e0170841. doi: 10.1371/journal.pone.0170841 (PMC5283669; doi:10.1371/journal.pone.0170841)
Supplement: S2 File — The files contain the time points and the relaxation rate changes of the AIF and the five skeletal muscle regions of the pigs hind limb. (ZIP) [file pone.0170841.s002.zip › S2_Files/SE9_Dotarem_tissue.ods]

## Sheet: SE21_Dota_Gewebe_Matrix
Time	Relaxation Rate Changes
	Med UL	Cran UL	Lat UL	Lower Limb	Pelvis
0	0.00118302	0.00178237	-0.00225527	-0.00303296	-0.0107335
3.63281	-0.0208022	0.00511384	0.00328581	0.0148448	0.0350021
4.96875	0.0068922	-0.00124965	-0.000838371	0.00331551	0.0107256
6.29688	-0.0102325	-0.00252431	-1.17899E-05	-0.0100357	0.0273555
7.625	0.0128673	0.00204642	0.00588581	0.00692718	-0.0172377
8.95312	0.00661457	0.000285854	0.00218571	-0.00769123	0.0349085
10.2812	0.0197915	0.00831926	0.00725998	0.0202124	-0.0357914
11.6172	-0.0137179	-0.0116428	-0.0135598	-0.0224218	-0.0362965
12.9453	0.00128727	-0.000652886	-0.000612099	0.00440251	-0.0266881
14.2734	-0.00044125	0.00162622	0.0062685	0.000357302	0.0241129
15.6016	-0.00335903	-0.00690698	0.000578613	-0.0027341	0.0072738
16.9297	0.0180484	0.0104574	0.00241276	0.0119568	0.00704209
18.2578	-0.00260376	-0.0121607	-0.00531004	-0.020881	0.0461998
19.5938	0.0169047	0.00381164	0.00984937	0.00085055	0.0170147
20.9219	0.0522373	0.0282922	0.0106222	0.0248496	0.0544819
22.25	0.0884069	0.0731229	0.0315128	0.049573	0.12784
23.5781	0.128405	0.0732978	0.0253451	0.0495134	0.11907
24.9062	0.153509	0.0940761	0.0429435	0.0659159	0.276489
26.2422	0.192853	0.109045	0.0509106	0.105778	0.251108
27.5703	0.211584	0.122706	0.0778689	0.118106	0.264471
28.8984	0.247948	0.130531	0.0868493	0.185276	0.310495
30.2266	0.27131	0.129054	0.105814	0.186554	0.278669
31.5547	0.277322	0.132157	0.101252	0.168495	0.333489
32.8828	0.295134	0.144157	0.117672	0.204218	0.292642
34.2109	0.284743	0.139857	0.122541	0.18852	0.339576
35.5469	0.319671	0.154083	0.12917	0.217543	0.345576
36.875	0.281443	0.122825	0.115707	0.154494	0.318709
38.2031	0.320032	0.140712	0.120354	0.182832	0.328473
39.5312	0.319523	0.149842	0.129785	0.197999	0.279455
40.8672	0.29975	0.156834	0.127289	0.194539	0.340726
42.1953	0.334613	0.148763	0.13755	0.186974	0.242163
43.5234	0.324981	0.161557	0.136039	0.193048	0.335828
44.8516	0.306973	0.144656	0.129859	0.169641	0.305907
46.1797	0.331551	0.162261	0.137671	0.190675	0.286931
47.5078	0.333909	0.17861	0.16928	0.207953	0.344859
48.8359	0.345793	0.169953	0.153076	0.216085	0.313519
50.1719	0.323081	0.17011	0.152727	0.194779	0.354327
51.5	0.34995	0.178669	0.16041	0.214288	0.322726
52.8281	0.327313	0.179175	0.156266	0.18931	0.328497
54.1562	0.348599	0.170779	0.154028	0.217057	0.287474
55.4844	0.341967	0.177216	0.160569	0.215372	0.316491
56.8203	0.345917	0.180472	0.17438	0.231987	0.309015
58.1484	0.341914	0.177302	0.154535	0.209649	0.300311
59.4766	0.31363	0.154436	0.151681	0.176464	0.363102
60.8047	0.353093	0.175782	0.165542	0.219485	0.283838
62.1328	0.316768	0.163126	0.153663	0.189608	0.388368
63.4609	0.322575	0.173977	0.16343	0.202778	0.315356
64.7969	0.348917	0.1866	0.165885	0.232436	0.260926
66.125	0.341007	0.173764	0.16856	0.215287	0.324653
67.4531	0.330145	0.182704	0.164887	0.22068	0.291119
68.7812	0.338119	0.170012	0.165374	0.208573	0.26877
70.1094	0.334867	0.178018	0.16126	0.207425	0.31609
71.4453	0.348164	0.17802	0.16079	0.211171	0.282347
72.7734	0.339357	0.212312	0.188071	0.284763	0.301437
74.1016	0.341617	0.181817	0.163084	0.213991	0.283439
75.4297	0.333206	0.174899	0.163585	0.205944	0.308015
76.7578	0.34728	0.186549	0.168953	0.215802	0.298223
78.0859	0.337854	0.182824	0.171756	0.212571	0.260912
79.4219	0.348041	0.183026	0.162517	0.218501	0.359358
80.75	0.328828	0.183079	0.170784	0.219612	0.259792
82.0781	0.332433	0.181266	0.167448	0.217648	0.306644
83.4062	0.333217	0.187213	0.168945	0.215942	0.292944
84.7344	0.347604	0.176385	0.166393	0.215222	0.302885
86.0703	0.332684	0.182711	0.172513	0.215087	0.376862
87.3984	0.321323	0.17309	0.172	0.191412	0.295734
88.7266	0.337169	0.178256	0.165294	0.211522	0.402698
90.0547	0.362228	0.184694	0.182537	0.223842	0.308167
91.3828	0.340947	0.189263	0.171512	0.205294	0.335809
92.7109	0.360423	0.193383	0.171448	0.233021	0.312894
94.0469	0.352887	0.193268	0.183282	0.222593	0.298993
95.375	0.352768	0.198515	0.175808	0.242328	0.331148
96.7031	0.360507	0.186433	0.184861	0.233587	0.301472
98.0312	0.394557	0.222357	0.187923	0.296539	0.281155
99.3594	0.360548	0.193407	0.180478	0.237151	0.324862
100.695	0.328312	0.169067	0.166804	0.198496	0.283006
102.023	0.364367	0.191804	0.176537	0.237608	0.330658
103.352	0.330485	0.170952	0.161055	0.196364	0.278982
104.68	0.373616	0.193882	0.175358	0.238595	0.354598
106.008	0.331778	0.170892	0.16779	0.199636	0.287461
107.336	0.339133	0.190862	0.177709	0.231549	0.323964
108.672	0.345249	0.174504	0.172082	0.203988	0.304182
110	0.355707	0.192571	0.180875	0.237032	0.333345
111.328	0.352623	0.175987	0.169847	0.218378	0.27711
112.656	0.341654	0.198325	0.191203	0.232965	0.293581
113.984	0.319341	0.17241	0.176197	0.211993	0.326259
115.32	0.372646	0.201763	0.189027	0.245344	0.329021
116.648	0.360877	0.198831	0.181139	0.239912	0.340233
117.977	0.369582	0.203073	0.189958	0.243988	0.317207
119.305	0.361815	0.202465	0.193172	0.243515	0.342594
120.633	0.368998	0.197186	0.186215	0.242733	0.325811
121.961	0.375424	0.20728	0.187944	0.256396	0.376667
123.297	0.403675	0.208969	0.186116	0.266308	0.409279
124.625	0.384373	0.211453	0.194918	0.258637	0.322403
125.953	0.361764	0.201485	0.187524	0.238422	0.365423
127.281	0.387637	0.21283	0.196381	0.259829	0.331632
128.609	0.375696	0.211113	0.188739	0.26694	0.375321
129.945	0.376772	0.201599	0.187125	0.243123	0.326091
131.273	0.375655	0.207561	0.192175	0.258122	0.327162
132.602	0.337788	0.185314	0.178432	0.21608	0.29965
133.93	0.379234	0.197594	0.188505	0.248169	0.319376
159.562	0.453054	0.242301	0.281111	0.273203	0.351678
166.25	0.442753	0.247486	0.289495	0.289662	0.37434
172.93	0.457218	0.245113	0.279478	0.27903	0.39384
179.617	0.440971	0.233954	0.274802	0.260272	0.381801
186.297	0.416879	0.218511	0.266514	0.243574	0.350401
192.977	0.459937	0.247817	0.286989	0.285669	0.316302
199.664	0.448242	0.249041	0.297398	0.289385	0.356326
206.344	0.478133	0.253231	0.294238	0.291267	0.361457
213.031	0.476744	0.264305	0.291721	0.304627	0.388534
219.711	0.469157	0.240374	0.280477	0.273576	0.327105
226.398	0.474276	0.249714	0.291668	0.282005	0.338057
233.078	0.453324	0.243093	0.306207	0.298114	0.31989
239.758	0.477147	0.250561	0.300337	0.291206	0.365991
246.445	0.463393	0.250421	0.294344	0.277726	0.339969
253.125	0.470535	0.273539	0.31966	0.322592	0.36064
259.812	0.488852	0.272253	0.306536	0.313684	0.372357
266.492	0.470136	0.254949	0.294376	0.283092	0.312463
273.18	0.44131	0.252396	0.299178	0.272373	0.32463
279.859	0.481272	0.256574	0.2923	0.296579	0.336884
286.547	0.471714	0.252563	0.29748	0.298495	0.357897
293.227	0.445039	0.240529	0.288797	0.248353	0.39793
299.906	0.478618	0.247487	0.298326	0.283444	0.348452
306.594	0.478593	0.252906	0.308168	0.299784	0.334426
313.273	0.453029	0.25354	0.300939	0.290085	0.331181
319.961	0.492535	0.269824	0.304536	0.313846	0.376004
326.641	0.471047	0.256004	0.291145	0.278956	0.330497
333.32	0.472166	0.252691	0.297752	0.299625	0.347537
340.008	0.493772	0.261251	0.30161	0.308904	0.350123
346.695	0.477263	0.251715	0.299168	0.304501	0.281427
353.375	0.47635	0.258865	0.302292	0.297494	0.404264
360.055	0.465475	0.246036	0.298277	0.287107	0.362791
366.742	0.498966	0.294073	0.335606	0.352066	0.335286
373.422	0.471677	0.252691	0.299739	0.285547	0.295302
380.109	0.479205	0.263788	0.30426	0.303105	0.3417
386.789	0.459242	0.239546	0.299485	0.274339	0.304919
393.469	0.496921	0.269003	0.316769	0.321276	0.372769
400.156	0.470595	0.247754	0.297363	0.28773	0.344954
406.836	0.478774	0.264963	0.31669	0.310986	0.359995
413.523	0.458241	0.248186	0.307938	0.278946	0.36173
420.203	0.458077	0.228118	0.28438	0.26054	0.299281
426.883	0.45381	0.240057	0.300797	0.284963	0.359661
433.57	0.459666	0.262419	0.302937	0.268856	0.317317
440.258	0.482913	0.265772	0.303685	0.309723	0.341712
446.938	0.45672	0.24452	0.297219	0.278589	0.300763
453.617	0.490437	0.26473	0.31233	0.312538	0.300437
460.305	0.461769	0.244741	0.299688	0.286478	0.294324
466.984	0.452399	0.239619	0.294102	0.268786	0.303136
473.672	0.436928	0.241497	0.302127	0.268104	0.345976
480.352	0.454095	0.249963	0.308611	0.289893	0.258219
487.031	0.471551	0.249838	0.299344	0.29565	0.352003
493.719	0.466242	0.239061	0.288196	0.278486	0.305276
500.398	0.469721	0.250263	0.301404	0.29935	0.344158
507.086	0.455964	0.238832	0.296768	0.286623	0.315779
513.766	0.460513	0.247256	0.299613	0.283265	0.343308
520.445	0.458068	0.237013	0.289632	0.272706	0.366948
527.133	0.439302	0.23047	0.291195	0.264167	0.288213
533.82	0.451018	0.230977	0.285433	0.265866	0.332786
540.5	0.456444	0.239491	0.291223	0.284532	0.2653
547.18	0.460087	0.229715	0.281216	0.262633	0.232324
553.867	0.476814	0.257581	0.308462	0.305915	0.326706
560.547	0.46098	0.242318	0.302597	0.279797	0.296472
567.234	0.443197	0.236812	0.288855	0.265585	0.26016
573.914	0.428885	0.233708	0.290769	0.270392	0.319236
580.594	0.43856	0.221518	0.28527	0.28045	0.323886
587.281	0.419745	0.212517	0.275532	0.233814	0.27902
593.961	0.449183	0.241048	0.30866	0.290723	0.315167
600.648	0.444494	0.227832	0.288101	0.271235	0.278475
607.328	0.446724	0.232017	0.287001	0.270426	0.290853
614.016	0.435148	0.222362	0.285905	0.254647	0.245489
620.695	0.451167	0.230951	0.288902	0.27218	0.325599
627.383	0.435167	0.224309	0.286827	0.272492	0.274969
634.062	0.436027	0.232618	0.289795	0.260369	0.374806
640.742	0.443202	0.233748	0.287866	0.276912	0.320565
647.43	0.421712	0.21264	0.278562	0.250255	0.293454
654.109	0.428743	0.229547	0.271075	0.260065	0.304317
660.797	0.423567	0.212549	0.279763	0.253296	0.242124
667.477	0.420527	0.208945	0.273187	0.241598	0.206174
674.164	0.437878	0.218304	0.27862	0.269808	0.247923
680.844	0.42608	0.20693	0.268549	0.241975	0.220204
687.523	0.403908	0.19962	0.273338	0.232003	0.302773
694.211	0.42213	0.209729	0.279082	0.242533	0.272505
700.891	0.414975	0.211759	0.283697	0.246876	0.279997
707.578	0.394175	0.201768	0.26686	0.21921	0.23782
714.258	0.422349	0.225538	0.274624	0.258702	0.261431
720.945	0.423573	0.214155	0.265023	0.243004	0.250412
727.625	0.41622	0.213515	0.274174	0.264133	0.242884
734.312	0.433096	0.226506	0.288348	0.266988	0.23705
740.992	0.443532	0.236556	0.290256	0.28503	0.319354
747.672	0.411339	0.207027	0.277012	0.236734	0.249415
754.359	0.406416	0.209985	0.280019	0.245934	0.252336
761.039	0.395548	0.206893	0.277351	0.244744	0.289418
767.727	0.387568	0.212482	0.27069	0.235776	0.2758
774.406	0.397809	0.198847	0.268709	0.235152	0.237032
781.086	0.408438	0.205715	0.266216	0.231787	0.230506
787.773	0.401252	0.214503	0.284513	0.258802	0.212484
794.453	0.373993	0.190091	0.265121	0.194008	0.279231
801.141	0.380678	0.19416	0.257012	0.211616	0.243964
807.82	0.390777	0.19554	0.265585	0.23195	0.212036
814.508	0.389288	0.194655	0.2617	0.227673	0.217604
821.188	0.344023	0.162691	0.249089	0.176817	0.163237
827.875	0.393158	0.193024	0.262461	0.217778	0.176974
834.555	0.40344	0.203678	0.265957	0.236541	0.257372
841.234	0.389661	0.20166	0.272792	0.237481	0.230822
847.922	0.362157	0.189326	0.264724	0.198449	0.251386
854.602	0.412644	0.20961	0.277737	0.259076	0.218942
861.289	0.394787	0.210796	0.284145	0.240245	0.286849
867.969	0.373835	0.182289	0.258883	0.212003	0.254804
874.648	0.365176	0.177014	0.257395	0.213001	0.246009
881.336	0.317994	0.167484	0.246137	0.170824	0.230029
888.016	0.380175	0.198257	0.26188	0.236016	0.25909
894.703	0.364726	0.190719	0.26283	0.221774	0.226369
901.383	0.367988	0.188874	0.259155	0.234785	0.202288
908.07	0.385838	0.200905	0.268212	0.235663	0.21969
914.75	0.406218	0.206895	0.26702	0.261168	0.252179
921.438	0.361736	0.167234	0.245825	0.200221	0.223763
928.117	0.36092	0.181636	0.261542	0.211706	0.213613
934.797	0.359291	0.170347	0.256273	0.200052	0.174455
941.484	0.356707	0.176817	0.255455	0.197385	0.16131
948.164	0.354649	0.181581	0.246233	0.2031	0.170228
954.852	0.361743	0.184807	0.255878	0.221432	0.204211
961.531	0.360667	0.180969	0.245205	0.207912	0.229636
968.211	0.363343	0.190499	0.248848	0.219106	0.275761
974.898	0.348288	0.163324	0.248981	0.2038	0.232948
981.578	0.353533	0.183287	0.254074	0.222045	0.266035
988.266	0.339919	0.172534	0.254006	0.210626	0.231323
994.945	0.343805	0.172649	0.240392	0.186589	0.189518
1001.63	0.346242	0.179506	0.243225	0.202524	0.260577
1008.31	0.346896	0.172696	0.245462	0.195646	0.209021
1015	0.35374	0.185661	0.253637	0.223583	0.214615
1021.68	0.352547	0.176704	0.254371	0.211349	0.273783
1028.36	0.35479	0.183274	0.247843	0.218718	0.264474
1035.05	0.336879	0.161559	0.236878	0.206601	0.211751
1041.73	0.336388	0.170435	0.241142	0.199483	0.25528
1048.41	0.32657	0.166028	0.240611	0.190273	0.192691
1055.09	0.294046	0.151572	0.245187	0.175183	0.128716
1061.78	0.304871	0.154454	0.236426	0.168387	0.200827
1068.46	0.308113	0.139224	0.217269	0.156586	0.17552
1075.14	0.348219	0.169226	0.245766	0.206966	0.151623
1081.83	0.332037	0.17228	0.247652	0.196124	0.205198
1088.51	0.305755	0.143744	0.235509	0.177657	0.107784
1095.2	0.287895	0.133008	0.219352	0.155438	0.105781
1101.88	0.300247	0.144137	0.227545	0.176648	0.164948
1108.56	0.352782	0.204906	0.279611	0.27269	0.201978
1115.24	0.311498	0.153187	0.232845	0.175107	0.153691
1121.93	0.30918	0.150925	0.231853	0.183614	0.139432
1128.61	0.314064	0.151797	0.226105	0.180134	0.184584
1135.29	0.308511	0.147768	0.227153	0.174664	0.179373
1141.98	0.291804	0.141246	0.220693	0.162436	0.204183
1148.66	0.311738	0.154046	0.224816	0.184637	0.214092
1155.34	0.293972	0.144992	0.224562	0.164833	0.146603
