# Supplementary material for: Validation of Blood Volume Fraction Quantification with 3D Gradient Echo Dynamic Contrast-Enhanced Magnetic Resonance Imaging in Porcine Skeletal Muscle
Source: PLoS One. 2017 Jan 31;12(1):e0170841. doi: 10.1371/journal.pone.0170841 (PMC5283669; doi:10.1371/journal.pone.0170841)
Supplement: S2 File — The files contain the time points and the relaxation rate changes of the AIF and the five skeletal muscle regions of the pigs hind limb. (ZIP) [file pone.0170841.s002.zip › S2_Files/SE9_Vasovist_AIF.ods]

## Sheet: SE21_Vaso_AIF
Time	Relaxation Rate Change in Aorta
0	-0.151248
3.64062	0.996103
4.96875	-0.121286
6.29688	-0.0427588
7.625	-0.124452
8.96094	0.138434
10.2891	0.101662
11.6172	0.0383924
12.9453	-0.792772
14.2734	-0.0628156
15.6016	0.373257
16.9375	2.20773
18.2656	7.32715
19.5938	17.6117
20.9219	31.0118
22.25	35.9401
23.5859	34.9831
24.9141	26.9726
26.2422	19.5148
27.5703	12.9126
28.8984	8.07305
30.2266	5.21907
31.5625	3.95431
32.8906	3.52298
34.2188	3.53116
35.5469	4.64576
36.875	5.20353
38.2109	6.28855
39.5391	7.34924
40.8672	8.56896
42.1953	8.65746
43.5234	8.58136
44.8516	7.82532
46.1875	7.90445
47.5156	7.40449
48.8438	6.80556
50.1719	6.59048
51.5	6.20645
52.8359	6.00532
54.1641	5.23055
55.4922	5.5671
56.8203	5.31404
58.1484	4.98082
59.4766	4.91866
60.8047	4.7872
62.1406	5.29034
63.4688	5.42517
64.7969	5.42667
66.125	5.34181
67.4609	5.29825
68.7891	5.44112
70.1172	4.92454
71.4453	5.12631
72.7734	5.11597
74.1016	5.03511
75.4297	4.78882
76.7656	4.84894
78.0938	4.81442
79.4219	4.06759
80.75	4.58441
82.0781	4.44483
83.4141	4.4708
84.7422	4.60188
86.0703	4.18844
87.3984	4.39792
88.7266	4.74326
90.0547	4.34323
91.3906	4.40979
92.7188	4.39165
94.0469	4.09174
95.375	3.90874
96.7031	3.90398
98.0391	3.95321
99.3672	3.901
100.695	4.184
102.023	4.05959
103.352	4.35246
104.68	3.74038
106.016	4.41621
107.344	4.60075
108.672	4.48419
110	4.73857
111.328	4.12982
112.664	4.35119
113.992	5.01776
115.32	4.43182
116.648	4.44256
117.977	4.13178
119.305	3.98001
120.641	3.51586
121.969	3.79657
123.297	3.4194
124.625	3.7305
125.953	4.20306
127.289	4.28252
128.617	4.62508
129.945	4.74688
131.273	4.54193
132.602	4.54127
133.93	4.41913
