# Supplementary material for: Validation of Blood Volume Fraction Quantification with 3D Gradient Echo Dynamic Contrast-Enhanced Magnetic Resonance Imaging in Porcine Skeletal Muscle
Source: PLoS One. 2017 Jan 31;12(1):e0170841. doi: 10.1371/journal.pone.0170841 (PMC5283669; doi:10.1371/journal.pone.0170841)
Supplement: S2 File — The files contain the time points and the relaxation rate changes of the AIF and the five skeletal muscle regions of the pigs hind limb. (ZIP) [file pone.0170841.s002.zip › S2_Files/SE9_Vasovist_tissue.ods]

## Sheet: SE21_Vaso_tissue_matrix
Time	Relaxation Rate Changes
	Med UL	Cran UL	Lat UL	Lower Limb	Pelvis
0	-0.0212633	-0.0143119	-0.00984411	-0.0394643	0.0227673
3.64062	0.0196079	0.00961365	-0.00480784	0.0161132	-0.0122575
4.96875	0.0112417	-0.00198436	0.00251216	-0.0000518	-0.0200723
6.29688	-0.00256954	0.00789158	-0.000761894	0.00295113	-0.023406
7.625	0.00717038	-0.00304809	-0.00336286	-0.0039993	0.00477339
8.96094	-0.0171926	-0.00967626	-0.000874338	-0.0203639	-0.00296134
10.2891	-0.00420083	-0.00706714	-0.00248691	-0.0126736	0.0140588
11.6172	0.00102854	0.00257721	0.000997267	0.00788021	-0.0177352
12.9453	0.00861932	0.0179451	0.0204876	0.0516653	0.041497
14.2734	0.00313057	0.00246705	0.00193236	-0.0061022	-0.0202512
15.6016	-0.00537614	-0.00593004	-0.00297521	-0.00886133	0.00724807
16.9375	-0.0166646	-0.00591151	0.00263048	-0.00857428	0.0363865
18.2656	0.00826613	-0.0000544	-0.00394212	-0.0106271	0.0318144
19.5938	-0.000879209	-0.00936686	-0.00724724	-0.0222343	-0.0111621
20.9219	0.0347781	0.0218203	-0.00238299	-0.00136226	0.0784705
22.25	0.067967	0.0396775	0.00798463	0.0184792	0.0583192
23.5859	0.0948948	0.0621688	0.0140919	0.0218999	0.119692
24.9141	0.14654	0.0658189	0.0265508	0.0408922	0.129162
26.2422	0.18242	0.0819243	0.0225731	0.0876364	0.181756
27.5703	0.162123	0.074441	0.0589858	0.0694265	0.156384
28.8984	0.186349	0.0851488	0.0704406	0.0933952	0.182214
30.2266	0.221413	0.0962142	0.0719352	0.130644	0.124722
31.5625	0.224486	0.0944379	0.085377	0.125829	0.146025
32.8906	0.248259	0.111633	0.0972712	0.148745	0.171597
34.2188	0.241514	0.097149	0.0943138	0.132482	0.153792
35.5469	0.257186	0.105578	0.0955132	0.134728	0.165605
36.875	0.255242	0.110447	0.0991395	0.127047	0.156434
38.2109	0.288265	0.128755	0.0979039	0.146111	0.175181
39.5391	0.270669	0.126499	0.103845	0.153884	0.159696
40.8672	0.254709	0.118677	0.101661	0.133168	0.211403
42.1953	0.248838	0.112976	0.105754	0.127472	0.23041
43.5234	0.252729	0.124814	0.106727	0.129877	0.182759
44.8516	0.267998	0.128398	0.105355	0.141861	0.236382
46.1875	0.267953	0.128997	0.11418	0.146065	0.187823
47.5156	0.247716	0.126898	0.115985	0.134157	0.210031
48.8438	0.277928	0.130659	0.119067	0.141143	0.162036
50.1719	0.251537	0.129201	0.118773	0.135214	0.217265
51.5	0.274267	0.132697	0.118717	0.145524	0.183521
52.8359	0.277727	0.133853	0.127775	0.147089	0.131291
54.1641	0.264755	0.133608	0.116648	0.146183	0.22948
55.4922	0.268246	0.133318	0.118684	0.144078	0.188979
56.8203	0.261428	0.133674	0.117823	0.146486	0.191482
58.1484	0.271077	0.141963	0.116533	0.152837	0.178215
59.4766	0.231226	0.116448	0.104801	0.117704	0.210706
60.8047	0.272856	0.130263	0.120795	0.146882	0.188474
62.1406	0.247971	0.126784	0.117802	0.146059	0.200254
63.4688	0.245178	0.120247	0.111736	0.10144	0.237859
64.7969	0.254012	0.136292	0.122348	0.149867	0.22076
66.125	0.249283	0.130313	0.121614	0.145291	0.162438
67.4609	0.265156	0.144326	0.132952	0.161847	0.159095
68.7891	0.251179	0.131349	0.121572	0.139714	0.179532
70.1172	0.264638	0.145765	0.126163	0.162546	0.193089
71.4453	0.26579	0.124113	0.117496	0.143128	0.163601
72.7734	0.244097	0.118466	0.104848	0.120226	0.144022
74.1016	0.254392	0.133379	0.126072	0.144061	0.183881
75.4297	0.237177	0.123159	0.106777	0.117369	0.225327
76.7656	0.260617	0.137897	0.12536	0.149358	0.192689
78.0938	0.240816	0.124538	0.120001	0.126935	0.179754
79.4219	0.269517	0.13676	0.126528	0.144083	0.164785
80.75	0.242596	0.127996	0.115308	0.12099	0.197187
82.0781	0.252007	0.13066	0.113721	0.144153	0.159696
83.4141	0.251551	0.129418	0.11307	0.124376	0.226361
84.7422	0.255642	0.133534	0.121491	0.143884	0.17871
86.0703	0.249402	0.137898	0.12648	0.13256	0.219178
87.3984	0.271925	0.151732	0.1279	0.162379	0.119815
88.7266	0.217316	0.120693	0.111531	0.106035	0.227606
90.0547	0.255223	0.140329	0.125766	0.145309	0.17922
91.3906	0.236037	0.12428	0.117718	0.11458	0.244241
92.7188	0.257069	0.140888	0.119958	0.147145	0.179719
94.0469	0.244404	0.125569	0.117442	0.113649	0.231711
95.375	0.255115	0.146653	0.122891	0.14854	0.193227
96.7031	0.267498	0.139807	0.124939	0.150418	0.187625
98.0391	0.267743	0.14517	0.133267	0.135948	0.193238
99.3672	0.262005	0.135049	0.119585	0.144788	0.210962
100.695	0.251146	0.136336	0.122445	0.150627	0.192556
102.023	0.259308	0.136401	0.121963	0.139042	0.195308
103.352	0.250961	0.140989	0.122931	0.144899	0.225348
104.68	0.266	0.140834	0.128694	0.160912	0.194842
106.016	0.251606	0.143295	0.123377	0.152191	0.192378
107.344	0.254991	0.135847	0.12687	0.160306	0.194684
108.672	0.256472	0.140687	0.122676	0.143874	0.231558
110	0.255327	0.144822	0.140312	0.156962	0.220252
111.328	0.257913	0.143443	0.125866	0.143672	0.214655
112.664	0.238219	0.127711	0.119954	0.120209	0.23463
113.992	0.241511	0.136285	0.121627	0.139602	0.169147
115.32	0.262879	0.142867	0.137189	0.157832	0.21525
116.648	0.252243	0.142508	0.128972	0.139655	0.222401
117.977	0.269997	0.152761	0.133356	0.16304	0.209389
119.305	0.240482	0.131548	0.127985	0.136071	0.206318
120.641	0.252163	0.141582	0.125347	0.145017	0.247282
121.969	0.258141	0.141742	0.13127	0.144592	0.201982
123.297	0.267355	0.151044	0.151808	0.172819	0.218089
124.625	0.270177	0.14751	0.13207	0.155572	0.181869
125.953	0.250267	0.130676	0.124651	0.129467	0.145788
127.289	0.270624	0.151833	0.133819	0.159872	0.215421
128.617	0.275118	0.146578	0.123694	0.172654	0.212932
129.945	0.271278	0.150821	0.134658	0.163108	0.21264
131.273	0.275916	0.152799	0.131679	0.157541	0.199362
132.602	0.262146	0.145426	0.12278	0.148084	0.193579
133.93	0.272244	0.149452	0.134656	0.15849	0.199765
